# Supplementary material for: Roles of the m6A Modification of RNA in the Glioblastoma Microenvironment as Revealed by Single-Cell Analyses
Source: Front Immunol. 2022 Apr 26;13:798583. doi: 10.3389/fimmu.2022.798583 (PMC9086907; doi:10.3389/fimmu.2022.798583)
Supplement: Supplementary file 1 [file Table_1.xlsx]

## Sheet: Table S1
Supplementary Table S1 Gene sets for ssGSEA Analysis
m6A score	Angiogenesis score	Apoptosis score	Cell_Cycle score	Differentiation score	DNA_damage score	DNA_repair score	EMT score	Hypoxia score	Inflammation score	Invasion score	Metastasis score	Proliferation score	Quiescence score	Stemness score	Ferroptosis score	Pyroptosis score
YTHDC1	VEGFA	LGALS9	CCND1	VEGFA	CCND1	PCNA	CD44	VEGFA	CD44	VCAN	CD44	VEGFA	PTPRC	CD44	CD44	CASP4
YTHDC2	FGFR1	ATM	MKI67	HIF1A	SOX4	BRCA1	HIF1A	HIF1A	PLAUR	FN1	VEGFA	HIF1A	JUN	VEGFA	TP53	PYCARD
IGF2BP1	FN1	BRCA2	PCNA	FGFR1	PCNA	RPA2	VCAN	PLAUR	JAG1	HMGB2	HIF1A	CCND1	MAFF	PTPRC	GCLM	APIP
IGF2BP2	ITGAV	CASP2	RPA2	LGALS9	BRCA1	BRCA2	FN1	JUN	MAFF	MMP2	CCND1	MKI67	EVI2A	SOX4	SAT1	DHX9
IGF2BP3	MMP14	CASP4	ORC6	MMP14	RPA2	TP53	ITGAV	TGFBI	CEBPB	TGFBI	FGFR1	FGFR1	H1F0	MYC	TFRC	GSDMD
YTHDF1	VCAN	EP300	ANLN	SOX4	CCNB1	ATM	MKI67	MAFF	F3	HEY1	FN1	PTPRC	TRA2A	ORC6	ZEB1	NAIP
YTHDF2	JAG1	POLB	CKS1B	ANXA1	BRCA2	HMGB2	MMP14	ATF3	RELA	BGN	ITGAV	CCNB1	ANXA5	PTPRZ1	HMOX1	NLRP1
YTHDF3	ITGB1	PPP2R5C	CKS2	CCNB1	TP53	HMGB1	PLAUR	F3	RIPK2	CDH11	MKI67	CDK1	CREM	BMI1	ACSL4	FOXO3
HNRNPA2B1	HEY1	SORT1	FEN1	CD86	ATM	RFC2	CDH2	HMOX1	KDM6B	CKS1B	MMP14	HMGB2	EMP1	CAMK2N1	CARS	CASP3
HNRNPC	SPP1	CRADD	GTSE1	CDK1	CDK1	POLB	MMP2	SAT1	CD80	CKS2	PCNA	CD86	GBP2	CCND2	CISD1	AIM2
METTL3	CDC42	PYCARD	POLA1	CDH2	HIPK2	POLD3	BRCA1	SLC2A1	SDC4	DAB2	PLAUR	MYC	NR4A2	CEBPA	CS	CASP1
METTL14	MAPK14	DDIT4	POLD3	HMGB1	GTSE1	POLA1	ORC6	SAP30	BTG2	GNAS	SOX4	HMGB1	PCDH9	EGFR	GCLC	CASP8
WTAP	TYMP	APAF1	PTTG1	JUN	PPP2R5C	NBN	HEY1	JMJD6	NAMPT	LGALS1	VCAN	BAX	RGS1	EVI2A	GPX4	GSDMA
KIAA1429	ID1	ATF4	RAD51AP1	PTPRZ1	BAX	ERCC2	BGN	DDIT4	HIPK2	PDGFRB	ANXA1	TOP2A	TSPAN31	EZH2	GSS	GSDMB
RBM15	NOTCH1	BAK1	RFC2	ABL1	NBN	RAD51AP1	CDH11	PLIN2	FCER1G	PRRX1	CDH2	ABL1	TRA2B	MESP1	HMGCR	GSDMC
RBM15B	PDGFRB	BID	RFC4	AKT1	CASP2	RFC5	DDR2	AK4	B4GALT1	PPIC	ITGB1	RIPK2	SPTBN1	METTL3	HSPB1	GSDME
FTO	PIK3CA	DAPK3	TOP2A	AXL	FOXM1	MAD2L2	PRRX1	ALDOC	NFKB1	SPOCK1	JAG1	SEMA5A	TCF7L2	NFIB	CRYAB	GZMA
ZC3H13	PTK2	DDIT3	USP1	BCL2	TFDP2	RFC3	SPOCK1	ANG	MAP2K3	THY1	MMP2	BCL2	TGFB1I1	RUNX1	LPCAT3	GZMB
ALKBH5	SRF	GSN	GCLM	BRAF	MAD2L2	RPS27A	VIM	BNIP3	REL	UBE2V2	MYC	STAT5B	FXR1	SOX11	MT1G	NLRC4
CBLL1	SEMA5A	IFI16	RFC5	RUNX1	MDM2	XPC	CTSB	BNIP3L	CCL3	TUBB	SPP1	ADK	NRIP1	STMN1	NCOA4	NLRP9
FMR1	JMJD6	P2RX7	RFC3	CDC42	FANCI	RFC4	DAB2	CCNG2	CCL4	AEBP1	TGFBI	BMPR1A	HIST1H2AC	TFDP2	RPL8	ZBP1
ELAVL1	CCND2	PPP2R1B	FANCI	CEBPA	RPS27A	FEN1	MCM7	KLF6	TNIP1	AKR1B1	AKT1	CYBA	HIST2H2BE	TFRC	SLC7A11	IL18
LRPPRC	EFNB2	SKIL	SAP30	CEBPB	XPC	UBE2V2	PPIC	DUSP1	TNIP2	AMD1	ATF3	IGFBP2	PPFIBP1	THY1	FDFT1	NLRP3
	EGR3	STK3	MCM7	MAPK14	BTG2	ATR	SDCBP	ENO2	ATP2B1	SLC25A5	AXL	PRKD1	OPTN	TRA2A	PHKG2	IL1B
	PTK2B	STK4	H2AFX	EP300	USP1	UBE2N	TIMP1	FOS	ACSL1	BAG1	BMI1	GINS1	NFAT5	AFMID	HSBP1
	FGF2	TIMP3	H1F0	ERCC2	CRADD	H2AFX	ANLN	NR3C1	ITGB8	C1QB	BRAF	RACGAP1	GLIPR1	APC	ACO1
	NR4A1	TNFRSF1A	TUBB	GNAS	ATR	BLM	CAMK2N1	GYS1	MARCKS	CALD1	CD274	CX3CL1	FNBP1	BAZ2B	FTH1
	PDGFA	TNFRSF1B	ANP32E	LGALS1	UBE2N	UBA52	TMEM100	HK1	NFKBIA	CAPG	CTSB	CD74	ZBTB10	BOC	STEAP3
	ROBO1	TP53BP2	ATAD2	NFIB	BLM	PRKDC	S100A4	LDHA	NINJ1	CSE1L	DDR2	XBP1	ALOX5	C6orf62	NFS1
	SHC1	DYRK2	CASP8AP2	NTRK2	UBA52	POLR2J	FSTL1	MXI1	RGS16	DDX5	EGFR	FZD3	AREG	CA2	ACSL3
	VAV2	BCL10	CBX5	PTN	PRKDC	LIG3	NR2F1	P4HA1	SLC1A2	H2AFZ	EZH2	NUMBL	CRHBP	CD200	ACACA
	RAMP2	AIFM1	CCNB2	RAC1	FOXN3	REV3L	PCOLCE	PAM	FSCN1	HNRNPU	FOXM1	STAT1	CXCL1	CDCA7	PEBP1
	CIB1	DNM1L	CCNE2	SOX11	SP100	ERCC1	TAGLN	PFKFB3	SNN	HSD17B4	ID1	ID2	CXCL2	CDK6	SQLE
	PARVA	BCAP31	CENPE	SRF	PSME4	MNAT1	TUBA1A	PFKP	IER3	LAMC1	IGF2BP3	DOCK7	CXCL3	CHD7	FADS2
	RNF213	SIVA1	CKAP5	STAT5B	CNOT4	RFC1	SERPINH1	PGK1	TRIP10	HNRNPM	ITGA6	MED1	GUCY1A1	CORO1C	NFE2L2
	PIK3R1	MLLT11	CLSPN	ZEB2	DNAJA1	RRM2B	COL4A1	PGM1	LITAF	NDUFB7	MDM2	TLR4	HBB	DNMT3A	KEAP1
	ACVRL1	SNW1	DHFR	KDM6B	UIMC1	ERCC8	DCK	PLOD2	KIF1B	YBX1	NOTCH1	DISC1	HLX	EEF1A1	SLC1A5
	ANGPT1	PHLDA3	ECT2	TMEM100	CNOT3	NTHL1	GAS1	SLC2A3	DENND5A	PNN	NTRK2	ID4	IL1B	EIF4B	GOT1
	ANGPT2	NUPR1	GINS2	MESP1	PCBP4	TP53BP1	TNC	TPI1	PPP1R15A	PSMA2	PIK3CA	IRS2	CXCL8	ENG	G6PD
	CD34	BBC3	HELLS	ACVR1	TFAP4	XRCC1	MCM3	CXCR4	BMP2	PSMB4	PTK2	ZNF335	INHBA	EPHB2	PGD
	EDN1	TNFRSF21	LBR	AGT	RBL2	XAB2	ODC1	BHLHE40	CD6	TP53I3	PTTG1	BMPR2	CXCL10	ETS2	IREB2
	EPHB4	SHISA5	MCM4	PRDM1	BABAM1	XRCC5	HTRA1	KLF7	CCR7	NUAK1	RAC1	BUB1B	TM4SF1	ETV1	AKR1C1
	VEGFD	TNFRSF12A	MCM5	CREB1	CDK5RAP3	RIF1	ENC1	AKAP12	CSF1	TXNDC9	RELA	CCNA2	MLLT3	FABP7	AKR1C2
	FOXC2	WWOX	MCM6	CSF1R	CDKN1B	POLR2E	ENOPH1	CITED2	F12	CBX1	S100A4	CD40	SERPINB2	FAM84A	AKR1C3
	FLT1	USP28	NASP	EDNRB	CNOT2	APEX1	TGFBR1	NDRG1	FFAR2	RRAS2	SDCBP	CDC20	PMCH	GFAP	ALOX15
	FLT4	MOAP1	NCAPD2	FGFR2	ING4	POLI	EPB41L5	TXNIP	CXCL1	RALY	SLC2A1	TEK	PTGS2	GPM6A	ALOX5
	GPLD1	AEN	NUSAP1	MTOR	CNOT6	POLR2C	OLFM1	ZNF292	CXCL2	TMEM158	STMN1	TK1	RHAG	GPSM2	ALOX12
	ITGA5	TMEM109	PRIM1	HDAC2	NEK11	MPG	COL1A2	FAM162A	CXCL3	WWTR1	TIMP1	DLGAP5	CCL8	H3F3B	ATP5MC3
	KDR	APOPT1	PSRC1	NCKAP1L	PSMD14	POLR2I	COL3A1	HILPDA	ICAM1	TUBB6	TYMP	MELK	CCL19	HES1	CBS
	LOXL2	DAB2IP	RAD21	ILK	ARID3A	LIG1	COL5A2	EGLN1	IL1A	ATP5PB	VIM	KIF14	CCL20	HNRNPH1	CHAC1
	PGF	DEDD2	RANGAP1	JUNB	GADD45A	RPA3	CTGF	KLHL24	IL1B	CCNE1	ZEB1	ASPM	CXCL6	HNRNPL	DPP4
	PTGS2	ST20	RRM1	LAMB2	SYF2	POLD2	ECM1	KDM3A	IL6	COL1A1	ZEB2	CD24	CXCL11	HOPX	FANCD2
	TAL1	BOK	RRM2	LMNA	RBBP6	RAD51C	FAP	ZNF395	CXCL8	COL1A2	ANXA2	IGF1	CXCL5	IDH1	GLS2
	TDGF1	CASP9	SLBP	LYN	CDK2	GTF2H1	FBLN5	ADM	IL12B	COL3A1	B2M	TP63	SVIL	LOH12CR2	PTGS2
	TEK	E2F2	SMC4	SMAD4	CDKN1A	GTF2H3	FBN1	ADORA2B	TNFRSF9	COL5A1	BSG	DCT	TFPI	LRIG1	EMC2
	VEGFC	INHBA	TACC3	MEF2A	CNOT1	RAD50	FOXC2	CA9	IL18	COL5A2	CCDC88A	LHX5	TPBG	MLLT10	AIFM2
	FGF18	KRT8	TIPIN	MEF2C	PRMT1	OGG1	GSC	CA12	CXCL10	COL6A2	CLIC1	ESR1	TNFSF4	NCAM1	NQO1
	NRP1	NFATC4	TMPO	MYH9	BCL2L2	FANCL	HAS2	CAV1	IRAK2	COL6A3	CTNND1	PDGFB	TNFSF10	NELL2	NOX1
	ESM1	PMAIP1	TUBB4B	PAFAH1B1	RBM38	RAD23B	IGFBP4	EFNA1	KLKB1	COL10A1	CTTN	CD40LG	IL18R1	NFIA	ABCC1
	ADGRA2	BCL2L11	TYMS	PLS3	TAOK3	POLK	MMP1	HK2	NFKB2	COL11A1	EGR1	FGF9	VNN1	OPHN1	ACSF2
	GREM1	RIPK3	UBR7	MAPK3	CNOT6L	SMUG1	MYL9	IGFBP3	OLR1	COMP	EZR	EBI3	CYTIP	PABPC1
	SRPX2	PPP1R13B	UHRF1	MAP2K1	PML	WRNIP1	POSTN	IL6	OSM	CTSK	FLOT2	WNT2	MPZL2	PAX6
	SOX18	CIDEB	UNG	PROX1	CARM1	MBD4	PTX3	LOX	SERPINE1	EDNRA	HMGA1	IL2	CXCL13	PTK7
	E2F8	CDIP1	HMGB3	PSEN1	TNKS1BP1	RPA1	RGS4	MIF	PTGS2	FAP	IGF1R	IL23A	RBPMS	PTMA
	RSPO3	G0S2	NUCKS1	PTPN11	RPS3	MUTYH	SNAI1	NFIL3	PTX3	FBN1	KRAS	IL4	TPSB2	PTPRG
	OTULIN	BMF	NUP37	RB1	CHEK1	CDK7	TWIST1	SERPINE1	RELB	CYR61	LASP1	SLAMF1	HIST1H2BK	PTPRS
	E2F7		UBE2T	RXRA	UBC	CCNH	WNT5A	PDGFB	S100A8	INHBA	LGALS3	TNFSF4		RBM6
	CCBE1		CENPM	SOD1	CNOT8	DDB2	ACTA2	PDK1	CCL2	LAMB1	MSN	WNT1		RGMB
	BMPER		VRK1	SP3	ZNF385A	REV1	CENPA	PFKFB4	CCL5	LOX	MTA1	TNFSF9		SET
	NRARP		CDC25B	STK11	RNF168	XPA	COL1A1	PGF	CCL7	LOXL2	MTDH	SMO		SLC12A2
	TNFAIP6		GRPEL1	TGFB2	UBB	TDG	COL6A2	PPP1R3C	CCL8	LUM	NEDD9	LEF1		SMAD2
	STC1		SRSF3	TGFBR2	TRIAP1	PARP1	FBLN2	RNASE4	CCL18	MMP11	PDPN	ASCL1		SOX2
	JAG2		MND1	THRA	RAD9A	POLR2D	HMMR	SPAG4	CCL20	PLAU	PRKCI	FGF7		SOX9
			ZWINT	TSC1	KAT5	CETN2	LUM	STC1	CCL23	PROS1	PTP4A3	OSR1		TATDN3
			TUBG1	FADD	PLK3	POLR2K	NT5E	VLDLR	CXCL6	RGS4	PXN	IL18		TCF12
			ENOSF1	SLC9A3R1	NPM1	SSRP1	PDGFRA	PPFIA4	CXCL11	SNAI2	RHOC	WNT3A		TCF4
			RAN	ATG5	CNOT10	XRCC4	RBL1	STC2	THBS1	THBS2	ROCK1	WNT7A		TSPAN6
			AKIRIN2	SLC4A7	BRCC3	ERCC3	CXCL6	P4HA2	TLR2	TNFAIP6	SATB1	BMP10		ZBTB8A
			LYAR	MAML1	TFDP1	POLR2H	SDC1	STBD1	TNF	ADAM12	SPARC	SYK		ZNF793
			DSN1	SEC24B	MDM4	WRN	TUBB3	ERO1A	TNFSF4	MFAP5	STAT3	IL13		DNER
			CDCA7L	ZBTB1	CNOT7	ALKBH3	PLK4	ANGPTL4	VCAM1	ITGBL1	WASF3	CD34		AFP
			INTS8	KDM1A	E2F4	DDB1	LOXL2	TMEM45A	WNT5A	HNRNPDL	ACKR3	CTC1		ANPEP
			CHAF1A	SCRIB	MRE11	POLR2G	TGFBR3	EGLN3	SPHK1	LRRC17	AFP	TBX1		AQP1
			PBK	FOXP1	RPS6KA6	LIG4	WNT16		CCRL2	IFI30	AGR2	TNFRSF4		ASCL1
			DTYMK	SOX6	TP63	ERCC4	WNT2		OSMR	POSTN	ALDH1A1	NRARP		ASCL2
			APEX2	FAM20C	TP73	POLE	FGF8		RASGRP1	NID2	ANGPTL4	AGER		AXIN2
			KIF5B	SAV1	AURKA	TOP3A	HEY2		TLR7	SEPHS2	AQP5	MIF		AZGP1
			ZWILCH	NKAP	E2F1	FANCF	LEF1		IL23A	MXRA5	AURKA	CCL5		CCL5
			KPNA2	ADA	RGCC	RAD51D	ERG		ZC3H12A	OLFML2B	BMP2			CD24
			HIST1H4C	ATOH1	GML	FANCA	EFNA1		CCR2	GREM1	CA9			CD33
			PRC1	ATP2B2	PLAGL1	ALKBH2			ACOD1	NOX4	CCR7			CD38
			CENPW	ATP7A	PMAIP1	XRCC6			CSF3	CLEC4A	CD24			CFTR
			MRPS18B	BCL3	DTL	XRCC2			CD55	COPZ2	CDCP1			CXCL2
			MZT1	BMP2	CNOT9	GTF2H5			EDN1	ASPN	CDH17			DBX1
			KIF22	BMP6	CCNA2	RAD52			EREG	CEMIP	CEACAM1			DBX2
			AURKA	CASP8	PLK2	MRE11			FUT4	CRISPLD2	CEACAM5			DPP4
			BRIP1	CAV3	HMGA2	TDP1			GCH1	LRRC15	CRP			EBF1
			CCNA2	RUNX2	CENPJ	POLD1			GPC3		CTGF			EMX1
			CCNE1	CSF1	BABAM2	PALB2			IL1R1		CTSK			EMX2
			CDC25C	CSF2	CDC25C	SIRT1			LIF		CTSL			FBLIM1
			CDC45	DRD1	CNOT11	POLR2F			SERPINB2		CXCL12			FBXO27
			CDC6	EDN3	ABRAXAS1	POLE2			STAT5A		CXCL2			FERMT1
			CDCA2	EPHA2	SPIDR	FANCE			TNFAIP2		CXCL8			FOXA2
			CDCA3	EMX1	E2F7	XRCC3			FOSL1		CXCR2			FOXA3
			CDCA8	ERBB4	SFN	POLN			PLPP3		CYR61			FOXG1
			CENPA	FGF8	HIC1	BRIP1			TNFSF9		EGF			GATA1
			CHAF1B	FOXC2	PIDD1	FANCD2			SLC28A2		EPAS1			GATA2
			CKAP2L	FLT3LG	CHEK2	CCNO			ICOSLG		EPCAM			GATA3
			DLGAP5	GATA1	FOXO4	FANCC			G0S2		ERBB2			GATA4
			DSCC1	GATA4	MUC1	POLL			DRAM1		ERBB3			GFI1
			DTL	GATA6		MGMT			TSLP		ESR1			GLI1
			EXO1	GDNF		POLH			RNF144B		ESR2			GPC3
			GAS2L3	NRG1		EXO1					F2RL1			GPX2
			HJURP	HHEX		POLD4					FLT1			H19
			HMMR	FOXA1		FANCB					FLT4			HACD3
			KIF11	HOXA5		RAD51B					FOXC2			HAPLN1
			KIF23	IGF1		FANCM					GLI1			HEPN1
			KIF2C	IL2		GTF2H4					HGF			ICAM1
			NDC80	IL4R		FANCG					HMGA2			IKZF1
			NEK2	IL11							HPSE			IRX3
			NUF2	IL12B							IDO1			ITGAM
			TTK	IL15							IL6			KDR
			WDR76	INSM1							ITGA3			KIT
			POLA2	IRF4							ITGA5			KLK10
			DEPDC1B	JAG2							ITGB3			KRT14
			PRR11	KIT							KDR			LATS2
			FAM83D	LEP							KRT19			LGR5
			ASF1B	LHX1							L1CAM			LY6D
			E2F5	LIF							LAMC2			LYZ
			TROAP	KITLG							LOX			MALAT1
			BORA	MYF5							LOXL2			MBOAT1
			PIF1	MYF6							MACC1			MESP2
			CDCA5	MYO7A							MCAM			MME
			CCNF	MYOD1							MET			MYB
			CDC25A	MYOG							MIF			NANOG
			SHCBP1	NFATC2							MME			NEK5
			KIFC1	NTRK1							MMP1			NFE2
				PAX2							MMP11			NKX2-5
				PF4							MMP13			NODAL
				PITX2							MMP3			NT5E
				POU4F3							MMP7			OLFM4
				PPARG							MMP9			POU5F1
				PTGER4							MST1R			PROM1
				RAG1							MUC1			PTPRO
				RELB							PDGFRA			QPCTL
				CCL19							PKM			RAB42
				SHOX2							PLAU			RAMP2-AS1
				SNAI1							POSTN			RNF43
				SOX10							PROM1			SMOC2
				SPI1							PSCA			SOX1
				SYK							PTGS2			SOX17
				TAL1							PTHLH			SOX3
				NKX2-1							RAB25			SPDYE1
				TRAF6							SELE			SPDYE5
				WNT7A							SELP			SPHKAP
				WNT8A							SNAI1			SRGAP2C
				WNT11							SNAI2			STMN2
				WT1							SNCG			TAL1
				ZAP70							SRC			TDGF1
				EOMES							TERT			TNFAIP8L1
				SEMA7A							TGM2			TOX3
				TNFSF11							TMPRSS4			UGT8
				TP63							TNFSF11			ABCG2
				TNFSF9							VEGFC			ALDH1A1
				NRP1							VEGFD			ALDH1A3
				PROM1							YAP1			MET
				TSPAN2
				BATF
				HEY2
				TENM4
				BLOC1S6
				BMP10
				IL20
				CDON
				WDPCP
				LEF1
				IL23A
				CLIC5
				DLL4
				MCOLN3
				CYP26B1
				OVOL2
				SEMA4A
				BCL11B
				PDZD7
				WNT5B
				DCSTAMP
				GDPD5
				SLITRK6
				MYLK3
				TMC1
				OCSTAMP
				IL31RA
				IL23R
				GDF7
				NKX2-3
				STRC
				ARX
				GSX2
				LHFPL5
				ATP11C

## Sheet: Table S2
Supplementary Table S2 Detail information of included single-cell RNA-seq datasets.
Dataset ID	Sample ID	Cell count	gene count	Diagnosis	Age (years)	Gender
GSE141383	PJ052	1839	20362	GBM grade IV	NA	NA
	PJ053	4448	23803	GBM grade IV	NA	NA
	PW016-703_All	2595	20890	GBM grade IV	NA	NA
	PW017-703_All	2568	19470	GBM grade IV	NA	NA
	PW032-706All	4747	20090	GBM grade IV recurrent	NA	NA
	PW032-710All	992	20090	GBM grade IV	NA	NA
GSE138794	SF11644	4562	14379	GBM grade IV	57	Male
	SF11956	3923	10203	GBM grade IV	63	Male
	SF11979	1891	10370	GBM grade IV	76	Female
GSE84465	BT_S1	489	15799	GBM grade IV	NA	NA
	BT_S2	1165	19295	GBM grade IV	NA	NA
	BT_S4	1527	18450	GBM grade IV	NA	NA
	BT_S6	386	16481	GBM grade IV	NA	NA
GSE103224	PJ016	3085	27234	GBM grade IV	NA	Female
	PJ017	1261	21120	GBM grade IV	NA	Male
	PJ018	2197	24569	GBM grade IV	NA	Male
	PJ025	5924	24512	GBM grade IV	NA	Male
	PJ032	1377	20271	GBM grade IV recurrent	NA	Female
	PJ035	3768	22934	GBM grade IV recurrent	NA	Male
	PJ048	3084	22971	GBM grade IV	NA	Male
GSE89567	MGH45	608	19035	GBM grade IV	32	Female
	MGH57	415	17354	GBM grade IV	42	Male
After quality control and merge		47978	8495

## Sheet: Table S3
Supplementary Table S3 Missing data information of m6A regulators and immune checkpoints.
	Sample ID	GSE141383_PJ052	GSE141383_PJ053	GSE141383_PW016	GSE141383_PW017	GSE141383_PW032_706	GSE141383_PW032_710	GSE138794_SF11956	GSE138794_SF11644	GSE138794_SF11979	GSE84465_BT_S1	GSE84465_BT_S2	GSE84465_BT_S4	GSE84465_BT_S6	GSE103224_PJ016	GSE103224_PJ017	GSE103224_PJ018	GSE103224_PJ025	GSE103224_PJ032	GSE103224_PJ035	GSE103224_PJ048	GSE89567_MGH45	GSE89567_MGH57
m6A regulators	YTHDC1	1	1	1	1	1	1	1	1	1	1	1	1	1	1	1	1	1	1	1	1	1	1
	YTHDC2	1	1	1	1	1	1	1	1	1	1	1	1	1	1	1	1	1	1	1	1	1	1
	IGF2BP1	0	0	0	0	0	0	0	0	0	0	1	1	1	1	0	0	0	0	0	0	1	1
	IGF2BP2	1	1	1	1	0	1	1	1	1	1	1	1	1	1	1	1	1	1	1	1	1	1
	IGF2BP3	1	1	1	1	1	1	1	1	1	1	1	1	1	1	1	1	1	1	1	1	1	1
	YTHDF1	1	1	1	1	1	1	1	1	1	1	1	1	1	1	1	1	1	1	1	1	1	1
	YTHDF2	1	1	1	1	1	1	1	1	1	1	1	1	1	1	1	1	1	1	1	1	1	1
	YTHDF3	1	1	1	1	1	1	1	1	1	1	1	1	1	1	1	1	1	1	1	1	1	1
	HNRNPA2B1	1	1	1	1	1	1	1	1	1	1	1	1	1	1	1	1	1	1	1	1	1	1
	HNRNPC	1	1	1	1	1	1	1	1	1	1	1	1	1	1	1	1	1	1	1	1	1	1
	METTL3	1	1	1	1	1	1	1	1	1	1	1	1	1	1	1	1	1	1	1	1	1	1
	METTL14	1	1	1	1	1	1	1	1	1	1	1	1	1	1	1	1	1	1	1	1	1	1
	WTAP	1	1	1	1	1	1	1	1	1	1	1	1	1	1	1	1	1	1	1	1	1	1
	KIAA1429	1	1	1	1	1	1	1	1	1	1	1	1	1	1	1	1	1	1	1	1	1	1
	RBM15	1	1	1	1	1	1	0	1	1	1	1	1	1	1	1	1	1	1	1	1	1	1
	RBM15B	1	1	1	1	1	1	1	1	1	1	1	1	1	1	1	1	1	1	1	1	1	1
	FTO	1	1	1	1	1	1	1	1	1	1	1	1	1	1	1	1	1	1	1	1	1	1
	ZC3H13	1	1	1	1	1	1	1	1	1	1	1	1	1	1	1	1	1	1	1	1	1	1
	ALKBH5	1	1	1	1	1	1	1	1	1	1	1	1	1	1	1	1	1	1	1	1	1	1
	CBLL1	1	1	1	1	1	1	1	1	1	1	1	1	1	1	1	1	1	1	1	1	1	1
	FMR1	1	1	1	1	1	1	1	1	1	1	1	1	1	1	1	1	1	1	1	1	1	1
	ELAVL1	1	1	1	1	1	1	1	1	1	1	1	1	1	1	1	1	1	1	1	1	1	1
	LRPPRC	1	1	1	1	1	1	1	1	1	1	1	1	1	1	1	1	1	1	1	1	1	1
immune checkpoints	PDCD1	0	0	0	0	0	1	0	0	0	1	1	1	1	0	1	1	1	1	1	0	1	1
	CD274	0	1	0	1	1	1	0	0	0	1	1	1	1	1	1	1	1	1	1	0	1	1
	PDCD1LG2	0	0	1	1	1	1	0	0	0	1	1	1	1	1	0	1	1	1	1	0	1	1
	TNFRSF25	0	1	1	1	1	1	0	0	0	0	1	1	1	1	1	1	1	1	1	1	1	1
	TNFSF15	0	1	1	0	1	0	0	0	0	1	1	1	1	1	1	1	1	1	0	0	1	1
	HAVCR2	1	1	1	1	1	1	1	1	1	1	1	1	1	1	1	1	1	1	1	1	1	1
	LGALS9	1	1	1	1	1	1	1	1	1	1	1	1	1	1	1	1	1	1	1	1	1	1
	CTLA4	0	0	0	1	0	0	0	0	0	1	0	1	1	0	1	0	0	1	1	0	1	0
	CD80	0	0	1	1	0	1	0	0	0	0	1	1	1	0	1	0	1	1	1	0	1	1
	CD86	1	1	1	1	1	1	1	1	1	1	1	1	1	0	1	1	1	1	1	0	1	1
	TIGIT	0	1	0	0	1	0	0	0	0	1	1	1	1	1	1	1	0	1	1	0	1	1
	PVR	1	1	1	1	1	1	0	1	0	1	1	1	1	1	1	1	1	1	1	1	1	1
	LAG3	1	1	1	0	1	1	0	1	0	1	1	1	1	1	1	1	1	1	1	1	1	1
Note: "0" means missing data and "1" mean not missing data.

## Sheet: Table S4
Supplementary Table S4 Differentially expressed genes for 7 cell types and functional annotation.
Differentially expressed genes																					GO analysis (biological process)
Astrocytes			GBM Cancer cells			Endothelial cells			M1 Macrophages			M2 Macrophages			Oligodendrocytes			T/NK cells						Astrocytes										GBM Cancer cells									Endothelial cells
gene	p_val	avg_log2FC	gene	p_val	avg_log2FC	gene	p_val	avg_log2FC	gene	p_val	avg_log2FC	gene	p_val	avg_log2FC	gene	p_val	avg_log2FC	gene	p_val	avg_log2FC	ID	Description	GeneRatio	BgRatio	pvalue	p.adjust	qvalue	geneID	Count	ID	Description	GeneRatio	BgRatio	pvalue	p.adjust	qvalue	geneID	Count	ID	Description	GeneRatio	BgRatio	pvalue	p.adjust	qvalue	geneID	Count	ID	Description
ID3	0	2.6948	FXYD6	0	3.0844	IGFBP7	0	5.05577	CCL3	0	9.25815	FCGBP	0	3.19569	PLP1	0	8.5388	ISG20	0	5.06533	GO:0046688	response to copper ion	7/133	44/18670	2.4436e-08	3.57407e-05	2.75885e-05	MT3/MAP1LC3A/MT1E/MT1X/S100A13/MT1F/MT1M	7	GO:0006402	mRNA catabolic process	96/655	364/18670	3.87757e-57	1.67628e-53	1.43919e-53	PSMB1/VIM/PSMA4/RPL18/YBX1/RPS5/PSMC5/RPLP0/HNRNPC/PSMD8/CIRBP/HNRNPM/RPL3/PSMA3/PSMC1/PSMB5/APEX1/PSMA7/PSMD7/EIF3E/RPS16/PPP2R1A/RPL18A/LSM5/PSMA2/RPL19/PSMD3/PSMD11/HSPA8/PPP2CA/RPL24/NCBP2/PSMD14/RPS15/RPL22/SET/TARDBP/RPL5/RPL23/HNRNPR/PSMB2/RPL36/LSM7/LSM4/RPL27/SYNCRIP/DHX9/PSMB7/RPL35/RPS24/SSB/HNRNPD/RPS2/PSMB6/RPS11/RPL11/SERBP1/RPS8/RPS3A/RPL7/RPS3/PSMD4/PSMB4/RPL8/RPS14/YWHAZ/PSMC3/YW…	96	GO:0030198	extracellular matrix organization	21/148	368/18670	1.48693e-12	2.69123e-09	1.95885e-09	FSCN1/PLOD1/TIMP1/TGFB1/ENG/FN1/NID1/CAPNS1/RAMP2/COL4A2/ETS1/LAMC1/COL6A1/SERPINH1/ITGB1/A2M/VWA1/BGN/ANXA2/COL4A1/PECAM1	21	GO:0002446	neutrophil mediated immunity
GFAP	0	2.5518	OLIG1	0	2.8189	COL4A1	0	4.50227	RGS1	0	8.78479	TGFBI	0	2.57983	MBP	0	6.7863	S100A4	1.07586e-235	4.71757	GO:0010273	detoxification of copper ion	5/133	15/18670	4.82413e-08	3.57407e-05	2.75885e-05	MT3/MT1E/MT1X/MT1F/MT1M	5	GO:0006401	RNA catabolic process	97/655	397/18670	2.01012e-54	4.34488e-51	3.73037e-51	PSMB1/VIM/PSMA4/RPL18/YBX1/RPS5/PSMC5/RPLP0/HNRNPC/PSMD8/CIRBP/HNRNPM/RPL3/PSMA3/PSMC1/PSMB5/APEX1/PSMA7/PSMD7/EIF3E/RPS16/PPP2R1A/RPL18A/LSM5/PSMA2/RPL19/PSMD3/PSMD11/HSPA8/PPP2CA/RPL24/NCBP2/PSMD14/RPS15/RPL22/SET/SLIRP/TARDBP/RPL5/RPL23/HNRNPR/PSMB2/RPL36/LSM7/LSM4/RPL27/SYNCRIP/DHX9/PSMB7/RPL35/RPS24/SSB/HNRNPD/RPS2/PSMB6/RPS11/RPL11/SERBP1/RPS8/RPS3A/RPL7/RPS3/PSMD4/PSMB4/RPL8/RPS14/YWHAZ/PS…	97	GO:0034330	cell junction organization	19/148	290/18670	1.66898e-12	2.69123e-09	1.95885e-09	ACTN1/FSCN1/TJP1/TGFB1/FN1/VASP/ACTN4/RAMP2/LAMC1/TLN1/IQGAP1/CDH11/THY1/ARF6/CTNNB1/PTEN/CD151/F2R/PECAM1	19	GO:0043312	neutrophil degranulation
AQP4	0	2.2984	CKB	0	2.47884	FN1	0	3.83872	CD74	0	7.29941	S100A4	0	2.52547	PTGDS	0	6.76563	ICAM3	2.40373e-227	2.86601	GO:1990169	stress response to copper ion	5/133	15/18670	4.82413e-08	3.57407e-05	2.75885e-05	MT3/MT1E/MT1X/MT1F/MT1M	5	GO:0042775	mitochondrial ATP synthesis coupled electron transport	52/655	97/18670	6.91394e-50	9.96299e-47	8.55388e-47	NDUFAB1/UQCRC1/NDUFB4/NDUFB2/NDUFB7/NDUFC1/NDUFS8/COX6A1/NDUFS7/PARK7/NDUFB3/NDUFA8/NDUFA1/COX6B1/COX7C/UQCR11/NDUFA5/NDUFA10/COX4I1/COX7B/COX5B/NDUFB5/UQCRC2/NDUFB10/NDUFS6/NDUFB11/NDUFB9/NDUFC2/NDUFS2/NDUFV3/NDUFS4/UQCRQ/COX6C/NDUFB6/NDUFB8/NDUFV1/NDUFS5/UQCRFS1/NDUFA3/CYCS/UQCRH/NDUFA11/COX8A/NDUFV2/COX5A/CYC1/UQCR10/NDUFA12/NDUFA6/NDUFA13/NDUFA4/NDUFS3	52	GO:0043062	extracellular structure organization	21/148	422/18670	1.9901e-11	2.13936e-08	1.55717e-08	FSCN1/PLOD1/TIMP1/TGFB1/ENG/FN1/NID1/CAPNS1/RAMP2/COL4A2/ETS1/LAMC1/COL6A1/SERPINH1/ITGB1/A2M/VWA1/BGN/ANXA2/COL4A1/PECAM1	21	GO:0002283	neutrophil activation involved in immune response
SPARCL1	0	2.19266	MLLT11	0	2.22837	COL4A2	0	3.82936	DUSP1	0	7.23125	TYMP	0	2.35389	SEPP1	0	6.64712	PTPRC	7.34849e-226	4.79638	GO:0071280	cellular response to copper ion	6/133	29/18670	4.84456e-08	3.57407e-05	2.75885e-05	MT3/MAP1LC3A/MT1E/MT1X/MT1F/MT1M	6	GO:0042773	ATP synthesis coupled electron transport	52/655	98/18670	1.42608e-49	1.54123e-46	1.32325e-46	NDUFAB1/UQCRC1/NDUFB4/NDUFB2/NDUFB7/NDUFC1/NDUFS8/COX6A1/NDUFS7/PARK7/NDUFB3/NDUFA8/NDUFA1/COX6B1/COX7C/UQCR11/NDUFA5/NDUFA10/COX4I1/COX7B/COX5B/NDUFB5/UQCRC2/NDUFB10/NDUFS6/NDUFB11/NDUFB9/NDUFC2/NDUFS2/NDUFV3/NDUFS4/UQCRQ/COX6C/NDUFB6/NDUFB8/NDUFV1/NDUFS5/UQCRFS1/NDUFA3/CYCS/UQCRH/NDUFA11/COX8A/NDUFV2/COX5A/CYC1/UQCR10/NDUFA12/NDUFA6/NDUFA13/NDUFA4/NDUFS3	52	GO:0034329	cell junction assembly	16/148	241/18670	8.69573e-11	7.01093e-08	5.10302e-08	ACTN1/FSCN1/TJP1/FN1/VASP/ACTN4/RAMP2/LAMC1/TLN1/IQGAP1/CDH11/THY1/CTNNB1/PTEN/CD151/PECAM1	16	GO:0042119	neutrophil activation
CLU	0	1.94743	HES6	0	2.2076	IFI27	0	3.71343	CCL4	0	7.10911	CD163	0	2.20629	TF	0	6.2693	CXCR4	1.29384e-225	4.39225	GO:0045665	negative regulation of neuron differentiation	12/133	225/18670	7.44975e-08	4.14299e-05	3.198e-05	MT3/HES1/ID3/SOX9/APOE/ITM2C/EDNRB/HEY1/ID4/SOX2/RGMA/PBX1	12	GO:0022904	respiratory electron transport chain	53/655	117/18670	8.9112e-46	7.70462e-43	6.61492e-43	NDUFAB1/UQCRC1/NDUFB4/NDUFB2/NDUFB7/NDUFC1/NDUFS8/COX6A1/NDUFS7/PARK7/SDHB/NDUFB3/NDUFA8/NDUFA1/COX6B1/COX7C/UQCR11/NDUFA5/NDUFA10/COX4I1/COX7B/COX5B/NDUFB5/UQCRC2/NDUFB10/NDUFS6/NDUFB11/NDUFB9/NDUFC2/NDUFS2/NDUFV3/NDUFS4/UQCRQ/COX6C/NDUFB6/NDUFB8/NDUFV1/NDUFS5/UQCRFS1/NDUFA3/CYCS/UQCRH/NDUFA11/COX8A/NDUFV2/COX5A/CYC1/UQCR10/NDUFA12/NDUFA6/NDUFA13/NDUFA4/NDUFS3	53	GO:0003158	endothelium development	11/148	132/18670	8.13852e-09	4.51031e-06	3.2829e-06	JAG1/TJP1/ENG/BTG1/RHOB/MSN/CTNNB1/APOLD1/MYADM/ANXA2/PECAM1	11	GO:0006413	translational initiation
ALDOC	0	1.81369	TUBA1A	0	2.17272	SPARC	0	3.55503	HLA-DRA	0	6.95672	APOC1	0	2.14046	CLDND1	0	6.2091	DUSP2	6.80442e-212	4.5143	GO:0061687	detoxification of inorganic compound	5/133	17/18670	9.82749e-08	4.14299e-05	3.198e-05	MT3/MT1E/MT1X/MT1F/MT1M	5	GO:0006119	oxidative phosphorylation	53/655	145/18670	7.44787e-40	5.36619e-37	4.60722e-37	NDUFAB1/UQCRC1/NDUFB4/NDUFB2/NDUFB7/NDUFC1/NDUFS8/COX6A1/COX7A2/NDUFS7/PARK7/NDUFB3/NDUFA8/NDUFA1/COX6B1/COX7C/UQCR11/NDUFA5/NDUFA10/COX4I1/COX7B/COX5B/NDUFB5/UQCRC2/NDUFB10/NDUFS6/NDUFB11/NDUFB9/NDUFC2/NDUFS2/NDUFV3/NDUFS4/UQCRQ/COX6C/NDUFB6/NDUFB8/NDUFV1/NDUFS5/UQCRFS1/NDUFA3/CYCS/UQCRH/NDUFA11/COX8A/NDUFV2/COX5A/CYC1/UQCR10/NDUFA12/NDUFA6/NDUFA13/NDUFA4/NDUFS3	53	GO:0001655	urogenital system development	16/148	330/18670	8.39128e-09	4.51031e-06	3.2829e-06	WWTR1/HYAL2/MEF2C/JAG1/CA2/TGFB1/PDGFRB/NID1/PODXL/ANXA1/IQGAP1/SPRY1/CTNNB1/PTEN/COL4A1/PECAM1	16	GO:0070972	protein localization to endoplasmic reticulum
FAM107A	0	1.75804	LDHB	0	1.99896	APOLD1	0	3.47034	SAT1	0	6.78475	CTSZ	0	2.13852	TUBB4A	0	6.20886	ARHGDIB	1.75234e-155	5.05534	GO:0097501	stress response to metal ion	5/133	17/18670	9.82749e-08	4.14299e-05	3.198e-05	MT3/MT1E/MT1X/MT1F/MT1M	5	GO:0006413	translational initiation	58/655	193/18670	4.73479e-38	2.92407e-35	2.51051e-35	RPL18/DDX1/RPS5/EIF3I/RPLP0/RPL3/EIF3D/EIF3E/RPS16/RPL18A/EIF4H/RPL19/RPL24/NCBP2/EIF1B/RPS15/RPL22/PAIP2/KHDRBS1/RPL5/RPL23/EIF2S2/RPL36/RPL27/RPL35/RPS24/RPS2/RPS11/RPL11/RPS8/RPS3A/RPL7/EIF3H/EIF3M/RPS3/EIF4A2/RPL8/RPS14/POLR2G/RPSA/RPS21/RPS7/RPL38/EIF1AX/RPL4/RPL15/EIF3F/RPLP2/NPM1/RPL35A/RPL37A/RPL12/RPS4X/RPL23A/RPL10A/RPS28/EIF6/RPL17	58	GO:0034405	response to fluid shear stress	7/148	37/18670	1.43903e-08	6.62983e-06	4.82563e-06	MEF2C/CA2/TGFB1/PDGFRB/KLF2/ETS1/CITED2	7	GO:0048002	antigen processing and presentation of peptide antigen
ID4	0	1.74989	TUBB2B	0	1.98016	BGN	0	3.17659	HLA-DPA1	0	6.71566	SLC11A1	0	1.99791	TMEM144	0	5.86271	HCST	7.4833e-153	4.03806	GO:0051961	negative regulation of nervous system development	13/133	315/18670	4.08386e-07	0.000150643	0.000116283	MT3/RFX4/HES1/ID3/SOX9/APOE/ITM2C/EDNRB/HEY1/ID4/SOX2/RGMA/PBX1	13	GO:0000184	nuclear-transcribed mRNA catabolic process, nonsense-mediated decay	47/655	120/18670	4.37852e-37	2.36604e-34	2.0314e-34	RPL18/RPS5/RPLP0/RPL3/EIF3E/RPS16/PPP2R1A/RPL18A/RPL19/PPP2CA/RPL24/NCBP2/RPS15/RPL22/RPL5/RPL23/RPL36/RPL27/RPL35/RPS24/RPS2/RPS11/RPL11/RPS8/RPS3A/RPL7/RPS3/RPL8/RPS14/RPSA/UPF3A/RPS21/RPS7/RPL38/RPL4/RPL15/RPLP2/RPL35A/RPL37A/RPL12/RPS4X/RPL23A/RPL10A/RNPS1/RPS28/RBM8A/RPL17	47	GO:0045446	endothelial cell differentiation	10/148	114/18670	2.42995e-08	9.79573e-06	7.12998e-06	JAG1/TJP1/ENG/BTG1/MSN/CTNNB1/APOLD1/MYADM/ANXA2/PECAM1	10	GO:0019882	antigen processing and presentation
AGT	0	1.71586	SRI	0	1.97652	TAGLN	0	2.64865	C1QB	0	6.62154	SLC16A3	0	1.98305	2021-09-04	0	5.84794	ETS1	5.42851e-136	3.38044	GO:0010001	glial cell differentiation	11/133	218/18670	4.6383e-07	0.000152085	0.000117395	GPC1/MT3/METRN/HES1/CSPG5/CLU/SOX9/NTRK2/GAP43/ID4/SOX2	11	GO:0045333	cellular respiration	57/655	193/18670	6.0507e-37	2.90635e-34	2.49529e-34	NDUFAB1/UQCRC1/MDH1/NDUFB4/NDUFB2/NDUFB7/NDUFC1/NDUFS8/COX6A1/NDUFS7/PARK7/SDHB/NDUFB3/NDUFA8/NDUFA1/COX6B1/COX7C/UQCR11/NDUFA5/NDUFA10/COX4I1/COX7B/COX5B/NDUFB5/UQCRC2/NDUFB10/NDUFS6/MDH2/NDUFB11/NDUFB9/NDUFC2/NDUFS2/NDUFV3/SUCLG1/NDUFS4/UQCRQ/COX6C/NDUFB6/NDUFB8/NDUFV1/NDUFS5/UQCRFS1/PRELID1/NDUFA3/CYCS/UQCRH/NDUFA11/COX8A/NDUFV2/COX5A/CYC1/UQCR10/NDUFA12/NDUFA6/NDUFA13/NDUFA4/NDUFS3	57	GO:0032835	glomerulus development	8/148	62/18670	3.03605e-08	1.08792e-05	7.91858e-06	WWTR1/MEF2C/JAG1/PDGFRB/NID1/PODXL/IQGAP1/PECAM1	8	GO:0019080	viral gene expression
NUDT4	0	1.58577	PAFAH1B3	0	1.97353	CA2	0	2.56357	CD83	0	6.58681	GPNMB	0	1.9683	APLP1	0	5.38318	FXYD5	1.62283e-134	3.16235	GO:0071294	cellular response to zinc ion	5/133	23/18670	5.16364e-07	0.000152379	0.000117622	MT3/MT1E/MT1X/MT1F/MT1M	5	GO:0006613	cotranslational protein targeting to membrane	45/655	109/18670	8.96869e-37	3.87717e-34	3.3288e-34	SEC61A1/RPL18/RPS5/RPLP0/RPL3/RPS16/RPL18A/SEC61B/RPL19/RPL24/RPS15/RPL22/RPL5/RPL23/RPL36/RPL27/RPL35/RPS24/RPS2/RPS11/RPL11/RPS8/SRP9/RPS3A/RPL7/RPS3/RPL8/SSR2/RPS14/RPSA/ARL6IP1/RPS21/RPS7/RPL38/RPL4/RPL15/RPLP2/RPL35A/RPL37A/RPL12/RPS4X/RPL23A/RPL10A/RPS28/RPL17	45	GO:0002576	platelet degranulation	10/148	128/18670	7.3702e-08	2.37689e-05	1.73006e-05	ACTN1/APLP2/TIMP1/TGFB1/FN1/ACTN4/TLN1/TAGLN2/A2M/PECAM1	10	GO:0006613	cotranslational protein targeting to membrane
CRYAB	0	1.58514	SOX4	0	1.95047	PECAM1	0	2.49357	SRGN	0	6.26619	CEBPB	0	1.82825	QDPR	0	5.02141	LCP1	1.67702e-126	5.00148	GO:0050768	negative regulation of neurogenesis	12/133	295/18670	1.35524e-06	0.000363575	0.000280646	MT3/HES1/ID3/SOX9/APOE/ITM2C/EDNRB/HEY1/ID4/SOX2/RGMA/PBX1	12	GO:0006120	mitochondrial electron transport, NADH to ubiquinone	34/655	55/18670	6.20678e-36	2.43926e-33	2.09427e-33	NDUFAB1/NDUFB4/NDUFB2/NDUFB7/NDUFC1/NDUFS8/NDUFS7/PARK7/NDUFB3/NDUFA8/NDUFA1/NDUFA5/NDUFA10/NDUFB5/NDUFB10/NDUFS6/NDUFB11/NDUFB9/NDUFC2/NDUFS2/NDUFV3/NDUFS4/NDUFB6/NDUFB8/NDUFV1/NDUFS5/NDUFA3/NDUFA11/NDUFV2/NDUFA12/NDUFA6/NDUFA13/NDUFA4/NDUFS3	34	GO:0072001	renal system development	14/148	293/18670	9.03522e-08	2.64896e-05	1.92809e-05	WWTR1/HYAL2/MEF2C/JAG1/CA2/TGFB1/PDGFRB/NID1/PODXL/IQGAP1/SPRY1/CTNNB1/COL4A1/PECAM1	14	GO:0072599	establishment of protein localization to endoplasmic reticulum
S100A6	0	1.5104	PTPRZ1	0	1.93704	ITGB1	0	2.31714	CSF1R	0	6.26401	CYBA	0	1.8129	CNP	0	4.86067	CORO1A	6.80041e-117	3.92149	GO:0022604	regulation of cell morphogenesis	15/133	484/18670	1.90416e-06	0.000468264	0.000361456	CD44/MT3/METRN/RND2/SPARC/CSPG5/MACF1/APOE/MAP1B/RDX/NTRK2/RHOBTB3/S100A13/FLNA/S100A10	15	GO:0006614	SRP-dependent cotranslational protein targeting to membrane	43/655	105/18670	5.28827e-35	1.9051e-32	1.63565e-32	SEC61A1/RPL18/RPS5/RPLP0/RPL3/RPS16/RPL18A/SEC61B/RPL19/RPL24/RPS15/RPL22/RPL5/RPL23/RPL36/RPL27/RPL35/RPS24/RPS2/RPS11/RPL11/RPS8/SRP9/RPS3A/RPL7/RPS3/RPL8/RPS14/RPSA/RPS21/RPS7/RPL38/RPL4/RPL15/RPLP2/RPL35A/RPL37A/RPL12/RPS4X/RPL23A/RPL10A/RPS28/RPL17	43	GO:0045785	positive regulation of cell adhesion	16/148	403/18670	1.34373e-07	3.52193e-05	2.56349e-05	LGALS1/TGFB1/FN1/NID1/PODXL/IL6ST/ETS1/ANXA1/TPM1/IQGAP1/MYO10/RSU1/THY1/TGFBR2/CITED2/MYADM	16	GO:0006614	SRP-dependent cotranslational protein targeting to membrane
NMB	0	1.42736	NME1	0	1.87107	INSR	0	2.31385	LAPTM5	0	6.11574	VAMP8	0	1.76418	ERMN	0	4.85699	SRGN	1.28794e-112	2.16059	GO:0006882	cellular zinc ion homeostasis	5/133	36/18670	5.37098e-06	0.00119795	0.000924706	MT3/MT1E/MT1X/MT1F/MT1M	5	GO:0022900	electron transport chain	54/655	186/18670	1.30019e-34	4.32363e-32	3.71212e-32	NDUFAB1/UQCRC1/NDUFB4/NDUFB2/NDUFB7/NDUFC1/NDUFS8/COX6A1/COX7A2/NDUFS7/PARK7/SDHB/NDUFB3/NDUFA8/NDUFA1/COX6B1/COX7C/UQCR11/NDUFA5/NDUFA10/COX4I1/COX7B/COX5B/NDUFB5/UQCRC2/NDUFB10/NDUFS6/NDUFB11/NDUFB9/NDUFC2/NDUFS2/NDUFV3/NDUFS4/UQCRQ/COX6C/NDUFB6/NDUFB8/NDUFV1/NDUFS5/UQCRFS1/NDUFA3/CYCS/UQCRH/NDUFA11/COX8A/NDUFV2/COX5A/CYC1/UQCR10/NDUFA12/NDUFA6/NDUFA13/NDUFA4/NDUFS3	54	GO:0031589	cell-substrate adhesion	15/148	354/18670	1.47067e-07	3.52193e-05	2.56349e-05	ACTN1/LGALS1/JAG1/FN1/NID1/ACTN4/LAMC1/IQGAP1/RSU1/ITGB1/THY1/CTNNB1/PTEN/MYADM/PECAM1	15	GO:0045047	protein targeting to ER
GJA1	0	1.41841	ETV1	0	1.83474	IFITM3	0	2.1971	C1QC	0	6.04733	HLA-DPB1	0	1.7296	PPP1R14A	0	4.83005	TNFAIP3	5.21371e-108	2.1991	GO:0046686	response to cadmium ion	6/133	63/18670	5.68327e-06	0.00119795	0.000924706	MT3/SPARC/MT1E/MT1X/MT1F/MT1M	6	GO:0000377	RNA splicing, via transesterification reactions with bulged adenosine as nucleophile	74/655	379/18670	2.20283e-34	6.34854e-32	5.45064e-32	POLR2J/STRAP/YBX1/CLNS1A/DDX1/SF3B2/FUS/HNRNPC/HNRNPH3/CIRBP/HNRNPM/POLR2E/SNRPD3/PRPF6/HNRNPL/POLR2I/HNRNPUL1/BUD31/LSM5/C1QBP/LUC7L3/HSPA8/SRSF9/NCBP2/SFPQ/SRSF11/SYF2/KHDRBS1/HNRNPA2B1/SRSF6/SNRNP27/SNRPC/SNRPD2/SNRPB/SNRPB2/HNRNPR/RALY/RBM42/DNAJC8/LSM7/LSM4/KHDRBS3/SYNCRIP/HNRNPA1/DHX9/SRSF1/TRA2B/HNRNPD/ZCRB1/SNRPF/NOVA1/TXNL4A/SNRPG/RBMX/POLR2K/CWC15/SAP18/SON/TRA2A/PSIP1/HNRNPK/SNRPD1/POL…	74	GO:0001667	ameboidal-type cell migration	17/148	461/18670	1.5289e-07	3.52193e-05	2.56349e-05	HYAL2/MEF2C/MYH9/TIMP1/TGFB1/PFN1/FN1/ETS1/ANXA1/RHOB/ITGB1/WASF2/TGFBR2/ARF6/PTEN/PTP4A3/PECAM1	17	GO:0002478	antigen processing and presentation of exogenous peptide antigen
AHCYL1	0	1.37218	MAP2	0	1.81196	FSTL1	0	2.19012	PDK4	0	5.9877	HMOX1	0	1.65654	CRYAB	0	4.38909	IFITM2	7.8032e-98	4.76134	GO:0071276	cellular response to cadmium ion	5/133	37/18670	6.17484e-06	0.00121434	0.00093736	MT3/MT1E/MT1X/MT1F/MT1M	5	GO:0000398	mRNA splicing, via spliceosome	74/655	379/18670	2.20283e-34	6.34854e-32	5.45064e-32	POLR2J/STRAP/YBX1/CLNS1A/DDX1/SF3B2/FUS/HNRNPC/HNRNPH3/CIRBP/HNRNPM/POLR2E/SNRPD3/PRPF6/HNRNPL/POLR2I/HNRNPUL1/BUD31/LSM5/C1QBP/LUC7L3/HSPA8/SRSF9/NCBP2/SFPQ/SRSF11/SYF2/KHDRBS1/HNRNPA2B1/SRSF6/SNRNP27/SNRPC/SNRPD2/SNRPB/SNRPB2/HNRNPR/RALY/RBM42/DNAJC8/LSM7/LSM4/KHDRBS3/SYNCRIP/HNRNPA1/DHX9/SRSF1/TRA2B/HNRNPD/ZCRB1/SNRPF/NOVA1/TXNL4A/SNRPG/RBMX/POLR2K/CWC15/SAP18/SON/TRA2A/PSIP1/HNRNPK/SNRPD1/POL…	74	GO:0072006	nephron development	10/148	142/18670	1.96384e-07	4.22227e-05	3.07324e-05	WWTR1/MEF2C/JAG1/TGFB1/PDGFRB/NID1/PODXL/IQGAP1/CTNNB1/PECAM1	10	GO:0019083	viral transcription
NTRK2	0	1.30607	PRDX2	0	1.80408	MGP	0	2.15155	FCER1G	0	5.94815	CTSD	0	1.65429	EFHD1	0	4.1358	B2M	4.17307e-95	4.37193	GO:0010721	negative regulation of cell development	12/133	344/18670	6.59074e-06	0.00121434	0.00093736	MT3/HES1/ID3/SOX9/APOE/ITM2C/EDNRB/HEY1/ID4/SOX2/RGMA/PBX1	12	GO:0000375	RNA splicing, via transesterification reactions	74/655	382/18670	3.82779e-34	1.03422e-31	8.87947e-32	POLR2J/STRAP/YBX1/CLNS1A/DDX1/SF3B2/FUS/HNRNPC/HNRNPH3/CIRBP/HNRNPM/POLR2E/SNRPD3/PRPF6/HNRNPL/POLR2I/HNRNPUL1/BUD31/LSM5/C1QBP/LUC7L3/HSPA8/SRSF9/NCBP2/SFPQ/SRSF11/SYF2/KHDRBS1/HNRNPA2B1/SRSF6/SNRNP27/SNRPC/SNRPD2/SNRPB/SNRPB2/HNRNPR/RALY/RBM42/DNAJC8/LSM7/LSM4/KHDRBS3/SYNCRIP/HNRNPA1/DHX9/SRSF1/TRA2B/HNRNPD/ZCRB1/SNRPF/NOVA1/TXNL4A/SNRPG/RBMX/POLR2K/CWC15/SAP18/SON/TRA2A/PSIP1/HNRNPK/SNRPD1/POL…	74	GO:0001822	kidney development	13/148	278/18670	3.40531e-07	6.86383e-05	4.99595e-05	WWTR1/HYAL2/MEF2C/JAG1/CA2/TGFB1/PDGFRB/NID1/PODXL/IQGAP1/SPRY1/CTNNB1/PECAM1	13	GO:0000184	nuclear-transcribed mRNA catabolic process, nonsense-mediated decay
ATP1A2	0	1.23894	GPM6A	0	1.73013	MFSD2A	0	2.09915	PLAUR	0	5.87179	ALOX5AP	0	1.65098	PIP4K2A	0	4.01607	GMFG	4.29604e-95	3.00511	GO:0055069	zinc ion homeostasis	5/133	38/18670	7.06994e-06	0.00121434	0.00093736	MT3/MT1E/MT1X/MT1F/MT1M	5	GO:0009141	nucleoside triphosphate metabolic process	72/655	362/18670	5.16258e-34	1.31281e-31	1.12714e-31	NDUFAB1/UQCRC1/NDUFB4/ENO1/NDUFB2/NDUFB7/NME4/GPI/NUDT1/NDUFC1/HSPA8/NDUFS8/GAPDH/TPI1/ENO2/COX6A1/COX7A2/DGUOK/NDUFS7/PARK7/NDUFB3/NDUFA8/NDUFA1/COX6B1/COX7C/UQCR11/NDUFA5/DUT/NDUFA10/COX4I1/COX7B/RAN/COX5B/NDUFB5/UQCRC2/NDUFB10/APP/PARP1/NDUFS6/NDUFB11/NDUFB9/ALDOA/NDUFC2/SEC13/NDUFS2/NDUFV3/SUCLG1/NDUFS4/UQCRQ/COX6C/NDUFB6/NDUFB8/NDUFV1/NDUFS5/UQCRFS1/NDUFA3/PGAM1/CYCS/UQCRH/NDUFA11/COX8A/NDUF…	72	GO:0032970	regulation of actin filament-based process	15/148	388/18670	4.75132e-07	9.01354e-05	6.56065e-05	TMSB10/FSCN1/MEF2C/MYH9/TGFB1/PFN1/PDGFRB/VASP/GMFG/TPM1/RHOB/PAM/WASF2/ARF6/MYADM	15	GO:0019884	antigen processing and presentation of exogenous antigen
TSC22D4	0	1.20851	STMN1	0	1.6734	UACA	0	2.07001	C3	0	5.81217	S100A11	0	1.5826	ABCA2	0	3.97725	TSC22D3	8.18838e-90	3.55378	GO:0042063	gliogenesis	11/133	290/18670	7.40705e-06	0.00121434	0.00093736	GPC1/MT3/METRN/HES1/CSPG5/CLU/SOX9/NTRK2/GAP43/ID4/SOX2	11	GO:0019080	viral gene expression	54/655	191/18670	5.94798e-34	1.42851e-31	1.22647e-31	POLR2J/RSF1/RPL18/NUCKS1/RPS5/RPLP0/POLR2E/RPL3/EIF3D/RPS16/POLR2I/RPL18A/RPL19/RPL24/RPS15/RPL22/TARDBP/RPL5/RPL23/RPL36/RPL27/DHX9/RPL35/RPS24/SSB/RPS2/RPS11/RPL11/RPS8/RPS3A/RPL7/POLR2K/RPS3/SEC13/RPL8/RPS14/PSMC3/POLR2G/RPSA/RPS21/RPS7/RPL38/RPL4/RPL15/EIF3F/RPLP2/RPL35A/RPL37A/RPL12/RPS4X/RPL23A/RPL10A/RPS28/RPL17	54	GO:0032956	regulation of actin cytoskeleton organization	14/148	343/18670	6.12906e-07	0.000109812	7.99287e-05	TMSB10/FSCN1/MEF2C/TGFB1/PFN1/PDGFRB/VASP/GMFG/TPM1/RHOB/PAM/WASF2/ARF6/MYADM	14	GO:0006402	mRNA catabolic process
EDNRB	0	1.1891	SOX11	0	1.6166	SERPINH1	0	2.00509	SPP1	0	5.80532	HLA-DRB1	0	1.56314	ANLN	0	3.50954	BTG1	2.84375e-85	2.75303	GO:1903053	regulation of extracellular matrix organization	5/133	41/18670	1.03762e-05	0.00161159	0.001244	CST3/AEBP1/SOX9/AGT/DDR1	5	GO:0009144	purine nucleoside triphosphate metabolic process	70/655	342/18670	6.48705e-34	1.47598e-31	1.26722e-31	NDUFAB1/UQCRC1/NDUFB4/ENO1/NDUFB2/NDUFB7/NME4/GPI/NUDT1/NDUFC1/HSPA8/NDUFS8/GAPDH/TPI1/ENO2/COX6A1/COX7A2/DGUOK/NDUFS7/PARK7/NDUFB3/NDUFA8/NDUFA1/COX6B1/COX7C/UQCR11/NDUFA5/NDUFA10/COX4I1/COX7B/RAN/COX5B/NDUFB5/UQCRC2/NDUFB10/APP/PARP1/NDUFS6/NDUFB11/NDUFB9/ALDOA/NDUFC2/SEC13/NDUFS2/NDUFV3/NDUFS4/UQCRQ/COX6C/NDUFB6/NDUFB8/NDUFV1/NDUFS5/UQCRFS1/NDUFA3/PGAM1/CYCS/UQCRH/NDUFA11/COX8A/NDUFV2/COX5A/CY…	70	GO:0007015	actin filament organization	15/148	400/18670	6.97664e-07	0.000118419	8.61935e-05	TMSB10/ACTN1/FSCN1/PLS3/PFN1/VASP/ACTN4/GMFG/TPM1/RHOB/WASF2/ARF6/TPM4/MYADM/TPM2	15	GO:0006605	protein targeting
TIMP3	0	1.09015	HN1	0	1.61021	PDGFRB	0	1.98285	C1QA	0	5.70685	LST1	0	1.5088	CDK18	0	3.50097	CD53	7.89972e-84	3.21773	GO:0045926	negative regulation of growth	10/133	249/18670	1.1935e-05	0.00176101	0.00135934	MT3/CRYAB/IGFBP5/BBS2/AGT/GJA1/MT1E/MT1X/MT1F/MT1M	10	GO:0045047	protein targeting to ER	44/655	118/18670	1.10183e-33	2.38161e-31	2.04477e-31	SEC61A1/RPL18/RPS5/RPLP0/RPL3/RPS16/RPL18A/SEC61B/RPL19/RPL24/RPS15/RPL22/SPCS2/RPL5/RPL23/RPL36/RPL27/RPL35/RPS24/RPS2/RPS11/RPL11/RPS8/SRP9/RPS3A/RPL7/RPS3/RPL8/RPS14/RPSA/RPS21/RPS7/RPL38/RPL4/RPL15/RPLP2/RPL35A/RPL37A/RPL12/RPS4X/RPL23A/RPL10A/RPS28/RPL17	44	GO:0051216	cartilage development	11/148	209/18670	8.9083e-07	0.000143646	0.000104555	HYAL2/MEF2C/TIMP1/TGFB1/MGP/COL6A1/SERPINH1/TGFBR2/CTNNB1/VWA1/ANXA2	11	GO:0006401	RNA catabolic process
ATP1B2	0	1.04888	UCHL1	0	1.60467	NID1	0	1.96941	CXCR4	0	5.66806	MAFB	0	1.50068	LHPP	0	2.70646	SPOCK2	1.92163e-82	2.47553	GO:0010770	positive regulation of cell morphogenesis involved in differentiation	8/133	154/18670	1.4645e-05	0.00205797	0.00158856	METRN/RND2/CSPG5/MACF1/MAP1B/NTRK2/FLNA/S100A10	8	GO:0000956	nuclear-transcribed mRNA catabolic process	55/655	207/18670	5.17853e-33	1.06604e-30	9.15264e-31	RPL18/RPS5/RPLP0/RPL3/EIF3E/RPS16/PPP2R1A/RPL18A/LSM5/RPL19/PPP2CA/RPL24/NCBP2/RPS15/RPL22/RPL5/RPL23/RPL36/LSM7/LSM4/RPL27/RPL35/RPS24/SSB/RPS2/RPS11/RPL11/RPS8/RPS3A/RPL7/RPS3/RPL8/RPS14/POLR2G/RPSA/UPF3A/LSM3/RPS21/RPS7/RPL38/LSM2/RPL4/RPL15/DHX36/RPLP2/RPL35A/RPL37A/RPL12/RPS4X/RPL23A/RPL10A/RNPS1/RPS28/RBM8A/RPL17	55	GO:0007044	cell-substrate junction assembly	8/148	97/18670	1.02746e-06	0.000157789	0.000114849	ACTN1/FN1/LAMC1/TLN1/IQGAP1/THY1/PTEN/CD151	8	GO:0034341	response to interferon-gamma
PON2	0	1.03341	PTPRS	0	1.5999	LAMC1	0	1.95644	FPR1	0	5.57056	METRNL	0	1.4477	FGFR2	0	2.662	RPS29	4.07191e-79	2.39922	GO:0042176	regulation of protein catabolic process	12/133	381/18670	1.83174e-05	0.00245703	0.0018966	TIMP2/TIMP3/CST3/CLU/SOX9/APOE/GFAP/RDX/GJA1/PINK1/NUPR1/FLNA	12	GO:0072599	establishment of protein localization to endoplasmic reticulum	44/655	122/18670	5.9531e-33	1.16978e-30	1.00434e-30	SEC61A1/RPL18/RPS5/RPLP0/RPL3/RPS16/RPL18A/SEC61B/RPL19/RPL24/RPS15/RPL22/SPCS2/RPL5/RPL23/RPL36/RPL27/RPL35/RPS24/RPS2/RPS11/RPL11/RPS8/SRP9/RPS3A/RPL7/RPS3/RPL8/RPS14/RPSA/RPS21/RPS7/RPL38/RPL4/RPL15/RPLP2/RPL35A/RPL37A/RPL12/RPS4X/RPL23A/RPL10A/RPS28/RPL17	44	GO:0035850	epithelial cell differentiation involved in kidney development	6/148	44/18670	1.23435e-06	0.000180944	0.000131703	WWTR1/MEF2C/JAG1/PODXL/IQGAP1/CTNNB1	6	GO:0071346	cellular response to interferon-gamma
NDRG2	0	1.02754	TUBB	0	1.58195	SPRY1	0	1.86888	VSIG4	0	5.5602	C1orf162	0	1.44107	NDRG1	2.00673e-307	3.1617	HLA-B	3.81416e-76	4.41464	GO:0089718	amino acid import across plasma membrane	4/133	23/18670	1.9621e-05	0.00251746	0.00194324	ATP1A2/SLC1A3/SLC1A2/AGT	4	GO:0009205	purine ribonucleoside triphosphate metabolic process	68/655	335/18670	1.00622e-32	1.89125e-30	1.62376e-30	NDUFAB1/UQCRC1/NDUFB4/ENO1/NDUFB2/NDUFB7/NME4/GPI/NDUFC1/HSPA8/NDUFS8/GAPDH/TPI1/ENO2/COX6A1/COX7A2/NDUFS7/PARK7/NDUFB3/NDUFA8/NDUFA1/COX6B1/COX7C/UQCR11/NDUFA5/NDUFA10/COX4I1/COX7B/RAN/COX5B/NDUFB5/UQCRC2/NDUFB10/APP/PARP1/NDUFS6/NDUFB11/NDUFB9/ALDOA/NDUFC2/SEC13/NDUFS2/NDUFV3/NDUFS4/UQCRQ/COX6C/NDUFB6/NDUFB8/NDUFV1/NDUFS5/UQCRFS1/NDUFA3/PGAM1/CYCS/UQCRH/NDUFA11/COX8A/NDUFV2/COX5A/CYC1/UQCR10/ND…	68	GO:0072073	kidney epithelium development	9/148	140/18670	1.75571e-06	0.00024618	0.000179186	WWTR1/MEF2C/JAG1/TGFB1/PODXL/IQGAP1/SPRY1/CTNNB1/PECAM1	9	GO:0006612	protein targeting to membrane
MT1M	0	1.02444	IGFBP2	0	1.55351	PODXL	0	1.79976	TYROBP	0	5.42689	CAPG	0	1.42515	HSPA2	6.46647e-294	3.80908	CD37	4.88999e-73	3.52029	GO:0052547	regulation of peptidase activity	13/133	452/18670	2.11325e-05	0.00259842	0.00200574	CD44/TIMP2/MT3/NLRP1/TIMP3/CST3/PCSK1N/CRYAB/F3/AGT/PINK1/SOX2/MBP	13	GO:0046034	ATP metabolic process	65/655	305/18670	1.24434e-32	2.24137e-30	1.92437e-30	NDUFAB1/UQCRC1/NDUFB4/ENO1/NDUFB2/NDUFB7/GPI/NDUFC1/HSPA8/NDUFS8/GAPDH/TPI1/ENO2/COX6A1/COX7A2/NDUFS7/PARK7/NDUFB3/NDUFA8/NDUFA1/COX6B1/COX7C/UQCR11/NDUFA5/NDUFA10/COX4I1/COX7B/COX5B/NDUFB5/UQCRC2/NDUFB10/APP/PARP1/NDUFS6/NDUFB11/NDUFB9/ALDOA/NDUFC2/SEC13/NDUFS2/NDUFV3/NDUFS4/UQCRQ/COX6C/NDUFB6/NDUFB8/NDUFV1/NDUFS5/UQCRFS1/NDUFA3/PGAM1/CYCS/UQCRH/NDUFA11/COX8A/NDUFV2/COX5A/CYC1/UQCR10/NDUFA12/NDU…	65	GO:0061448	connective tissue development	12/148	273/18670	1.87652e-06	0.000252158	0.000183537	HYAL2/MEF2C/TIMP1/TGFB1/MGP/PDGFRB/COL6A1/SERPINH1/TGFBR2/CTNNB1/VWA1/ANXA2	12	GO:0002683	negative regulation of immune system process
RGMA	0	1.01713	OLIG2	0	1.55119	C1orf54	0	1.79692	PPP1R15A	0	5.40838	GMFG	0	1.35501	DAAM2	1.06638e-292	2.11446	CLEC2D	6.26811e-73	2.92172	GO:0007409	axonogenesis	13/133	468/18670	3.03459e-05	0.00358204	0.00276499	GPC1/MT3/METRN/RND2/SPTBN1/MACF1/APOE/MAP1B/DCLK1/NTRK2/GAP43/IRS2/S100A6	13	GO:0019083	viral transcription	51/655	177/18670	1.46717e-32	2.53702e-30	2.1782e-30	POLR2J/RSF1/RPL18/NUCKS1/RPS5/RPLP0/POLR2E/RPL3/RPS16/POLR2I/RPL18A/RPL19/RPL24/RPS15/RPL22/TARDBP/RPL5/RPL23/RPL36/RPL27/DHX9/RPL35/RPS24/RPS2/RPS11/RPL11/RPS8/RPS3A/RPL7/POLR2K/RPS3/SEC13/RPL8/RPS14/PSMC3/POLR2G/RPSA/RPS21/RPS7/RPL38/RPL4/RPL15/RPLP2/RPL35A/RPL37A/RPL12/RPS4X/RPL23A/RPL10A/RPS28/RPL17	51	GO:0043434	response to peptide hormone	15/148	436/18670	2.03717e-06	0.000262795	0.000191279	CYBA/TIMP1/CA2/TGFB1/GNAI2/SLC2A1/BTG1/SORT1/ANXA1/IQGAP1/EIF4EBP2/SHC1/INSR/PTEN/LEPROT	15	GO:0000956	nuclear-transcribed mRNA catabolic process
RASSF4	0	1.01398	BEX1	0	1.5467	ENG	0	1.67432	NFKBIA	0	5.39629	HCST	0	1.32819	CA2	5.41576e-281	5.29769	CYBA	6.09016e-72	1.80857	GO:0043090	amino acid import	4/133	26/18670	3.2582e-05	0.00369806	0.00285456	ATP1A2/SLC1A3/SLC1A2/AGT	4	GO:0009199	ribonucleoside triphosphate metabolic process	68/655	341/18670	3.18938e-32	5.30296e-30	4.55294e-30	NDUFAB1/UQCRC1/NDUFB4/ENO1/NDUFB2/NDUFB7/NME4/GPI/NDUFC1/HSPA8/NDUFS8/GAPDH/TPI1/ENO2/COX6A1/COX7A2/NDUFS7/PARK7/NDUFB3/NDUFA8/NDUFA1/COX6B1/COX7C/UQCR11/NDUFA5/NDUFA10/COX4I1/COX7B/RAN/COX5B/NDUFB5/UQCRC2/NDUFB10/APP/PARP1/NDUFS6/NDUFB11/NDUFB9/ALDOA/NDUFC2/SEC13/NDUFS2/NDUFV3/NDUFS4/UQCRQ/COX6C/NDUFB6/NDUFB8/NDUFV1/NDUFS5/UQCRFS1/NDUFA3/PGAM1/CYCS/UQCRH/NDUFA11/COX8A/NDUFV2/COX5A/CYC1/UQCR10/ND…	68	GO:0060485	mesenchyme development	12/148	278/18670	2.26573e-06	0.000281038	0.000204558	WWTR1/MEF2C/JAG1/TGFB1/ENG/PDGFRB/FN1/TGFBR2/SPRY1/CITED2/CTNNB1/PTEN	12	GO:0090150	establishment of protein localization to membrane
AEBP1	0	1.01171	SET	0	1.4523	ETS1	0	1.59459	SGK1	0	5.37557	CTSS	0	1.31492	GSN	4.25834e-247	4.2773	HLA-C	2.04275e-71	3.87028	GO:0010043	response to zinc ion	5/133	53/18670	3.71061e-05	0.00405556	0.00313051	MT3/MT1E/MT1X/MT1F/MT1M	5	GO:0010257	NADH dehydrogenase complex assembly	33/655	64/18670	2.82287e-31	4.35832e-29	3.7419e-29	NDUFAB1/NDUFB4/NDUFB2/NDUFB7/NDUFC1/NDUFS8/NDUFS7/NDUFB3/NDUFA8/NDUFA1/NDUFA5/NDUFA10/NDUFB5/NDUFB10/NDUFS6/NDUFB11/NDUFB9/NDUFC2/NDUFS2/NDUFV3/NDUFS4/NDUFB6/NDUFB8/NDUFV1/NDUFS5/NDUFA3/NDUFA11/NDUFAF3/NDUFV2/NDUFA12/NDUFA6/NDUFA13/NDUFS3	33	GO:0072009	nephron epithelium development	8/148	109/18670	2.49336e-06	0.000295368	0.000214988	WWTR1/MEF2C/JAG1/TGFB1/PODXL/IQGAP1/CTNNB1/PECAM1	8	GO:1903706	regulation of hemopoiesis
ITM2C	0	1.00287	CCND2	0	1.4434	VWA1	0	1.58673	ZFP36	0	5.34391	HLA-DQB1	0	1.22177	APOD	2.57445e-229	3.9466	TXNIP	1.22588e-69	4.82549	GO:0016049	cell growth	13/133	484/18670	4.29013e-05	0.0043275	0.00334043	MT3/RND2/CRYAB/IGFBP5/SOX9/MACF1/APOE/MAP1B/DCLK1/AGT/DDR1/GJA1/FAM107A	13	GO:0032981	mitochondrial respiratory chain complex I assembly	33/655	64/18670	2.82287e-31	4.35832e-29	3.7419e-29	NDUFAB1/NDUFB4/NDUFB2/NDUFB7/NDUFC1/NDUFS8/NDUFS7/NDUFB3/NDUFA8/NDUFA1/NDUFA5/NDUFA10/NDUFB5/NDUFB10/NDUFS6/NDUFB11/NDUFB9/NDUFC2/NDUFS2/NDUFV3/NDUFS4/NDUFB6/NDUFB8/NDUFV1/NDUFS5/NDUFA3/NDUFA11/NDUFAF3/NDUFV2/NDUFA12/NDUFA6/NDUFA13/NDUFS3	33	GO:2000009	negative regulation of protein localization to cell surface	4/148	13/18670	2.56443e-06	0.000295368	0.000214988	PICALM/ARF6/LEPROT/TAX1BP3	4	GO:0006914	autophagy
CSRP2	0	0.9716	TUBB2A	0	1.43521	MYH9	0	1.57577	A2M	0	5.30713	FYB	0	1.20233	SEMA3B	5.13461e-214	2.80887	RPL13A	2.46507e-68	2.35408	GO:0008361	regulation of cell size	8/133	179/18670	4.3175e-05	0.0043275	0.00334043	MT3/RND2/MACF1/APOE/MAP1B/LRRC8A/RDX/AQP4	8	GO:0008380	RNA splicing	78/655	469/18670	3.36848e-31	5.02136e-29	4.31116e-29	POLR2J/STRAP/YBX1/CLNS1A/DDX1/SF3B2/FUS/HNRNPC/HNRNPH3/CIRBP/HNRNPM/POLR2E/SNRPD3/PRPF6/HNRNPL/POLR2I/HNRNPUL1/PPP2R1A/BUD31/LSM5/C1QBP/LUC7L3/HSPA8/SRSF9/PPP2CA/NCBP2/SFPQ/SRSF11/SYF2/TARDBP/KHDRBS1/HNRNPA2B1/SRSF6/SNRNP27/SNRPC/SNRPD2/SNRPB/SNRPB2/HNRNPR/RALY/RBM42/DNAJC8/LSM7/LSM4/KHDRBS3/SYNCRIP/HNRNPA1/DHX9/SRSF1/TRA2B/HNRNPD/ZCRB1/SNRPF/NOVA1/TXNL4A/SNRPG/NONO/RBMX/POLR2K/CWC15/SAP18/SON/TR…	78	GO:0010718	positive regulation of epithelial to mesenchymal transition	6/148	50/18670	2.67209e-06	0.000297154	0.000216289	WWTR1/JAG1/TGFB1/ENG/TGFBR2/CTNNB1	6	GO:0061919	process utilizing autophagic mechanism
LRIG1	0	0.969372	GAPDH	0	1.40077	MYL12A	0	1.50155	RNASET2	0	5.28683	ARPC1B	0	1.17462	PLA2G16	2.6137e-210	3.65866	RPS27	3.30187e-68	3.28824	GO:0034330	cell junction organization	10/133	290/18670	4.39936e-05	0.0043275	0.00334043	MACF1/AGT/RDX/RAB13/DST/GJA1/FAM107A/CTNND2/FLNA/S100A10	10	GO:0070972	protein localization to endoplasmic reticulum	45/655	147/18670	4.09277e-30	5.89768e-28	5.06354e-28	SEC61A1/RPL18/RPS5/RPLP0/RPL3/RPS16/RPL18A/SEC61B/RPL19/RPL24/RPS15/RPL22/SPCS2/RPL5/RPL23/RPL36/RPL27/KDELR2/RPL35/RPS24/RPS2/RPS11/RPL11/RPS8/SRP9/RPS3A/RPL7/RPS3/RPL8/RPS14/RPSA/RPS21/RPS7/RPL38/RPL4/RPL15/RPLP2/RPL35A/RPL37A/RPL12/RPS4X/RPL23A/RPL10A/RPS28/RPL17	45	GO:0070482	response to oxygen levels	14/148	394/18670	3.13149e-06	0.000336635	0.000245026	CYBA/PLOD1/TGFB1/PDGFRB/SLC2A1/ACTN4/RAMP2/ETS1/PAM/LMNA/TGFBR2/CITED2/PTEN/APOLD1	14	GO:0060333	interferon-gamma-mediated signaling pathway
SOX9	0	0.949063	MARCKSL1	0	1.38434	A2M	0	1.50106	IER3	0	5.24248	TYROBP	0	1.16682	RAB40B	5.63561e-198	2.77572	STK17B	4.00774e-68	3.02025	GO:0048588	developmental cell growth	9/133	234/18670	4.63032e-05	0.00440776	0.00340238	MT3/RND2/SOX9/MACF1/APOE/MAP1B/DCLK1/AGT/DDR1	9	GO:0015980	energy derivation by oxidation of organic compounds	60/655	285/18670	7.27037e-30	1.01386e-27	8.70469e-28	NDUFAB1/UQCRC1/MDH1/NDUFB4/GNAS/NDUFB2/NDUFB7/NDUFC1/NDUFS8/COX6A1/NDUFS7/PARK7/SDHB/NDUFB3/NDUFA8/NDUFA1/COX6B1/COX7C/UQCR11/NDUFA5/NDUFA10/COX4I1/COX7B/COX5B/NDUFB5/UQCRC2/NDUFB10/NDUFS6/MDH2/NDUFB11/NDUFB9/NDUFC2/NDUFS2/NDUFV3/SUCLG1/NDUFS4/UQCRQ/COX6C/NDUFB6/NDUFB8/NDUFV1/NDUFS5/UQCRFS1/PRELID1/NDUFA3/CYCS/UQCRH/NDUFA11/COX8A/NDUFV2/COX5A/CYC1/UQCR10/NDUFA12/NDUFA6/NDUFA13/PPP1CC/NDUFA4/CALM1…	60	GO:0022617	extracellular matrix disassembly	7/148	80/18670	3.34144e-06	0.000347617	0.000253019	FSCN1/TIMP1/TGFB1/CAPNS1/ETS1/LAMC1/A2M	7	GO:0045088	regulation of innate immune response
F3	0	0.890647	C16orf45	0	1.34993	ECE1	0	1.45658	HERPUD1	0	5.24143	MSR1	0	1.16295	S100A1	3.81031e-196	2.5973	RPS6	4.65875e-67	2.43577	GO:0052548	regulation of endopeptidase activity	12/133	425/18670	5.31299e-05	0.00489957	0.00378201	CD44/TIMP2/MT3/NLRP1/TIMP3/CST3/PCSK1N/CRYAB/F3/AGT/SOX2/MBP	12	GO:0009167	purine ribonucleoside monophosphate metabolic process	65/655	340/18670	1.06319e-29	1.43631e-27	1.23316e-27	NDUFAB1/UQCRC1/NDUFB4/ENO1/NDUFB2/NDUFB7/GPI/NDUFC1/HSPA8/NDUFS8/GAPDH/TPI1/ENO2/COX6A1/COX7A2/NDUFS7/PARK7/NDUFB3/NDUFA8/NDUFA1/COX6B1/COX7C/UQCR11/NDUFA5/NDUFA10/COX4I1/COX7B/COX5B/NDUFB5/UQCRC2/NDUFB10/APP/PARP1/NDUFS6/NDUFB11/NDUFB9/ALDOA/NDUFC2/SEC13/NDUFS2/NDUFV3/NDUFS4/UQCRQ/COX6C/NDUFB6/NDUFB8/NDUFV1/NDUFS5/UQCRFS1/NDUFA3/PGAM1/CYCS/UQCRH/NDUFA11/COX8A/NDUFV2/COX5A/CYC1/UQCR10/NDUFA12/NDU…	65	GO:0061005	cell differentiation involved in kidney development	6/148	54/18670	4.23124e-06	0.000419542	0.000305371	WWTR1/MEF2C/JAG1/PODXL/IQGAP1/CTNNB1	6	GO:0002429	immune response-activating cell surface receptor signaling pathway
MT1E	0	0.872796	H2AFZ	0	1.33677	MTUS1	0	1.42891	PLIN2	0	5.19611	FXYD5	0	1.15267	TTYH2	1.46612e-191	3.09117	HLA-E	2.43398e-65	3.69116	GO:0034329	cell junction assembly	9/133	241/18670	5.81646e-05	0.00520133	0.00401494	MACF1/AGT/RAB13/DST/GJA1/FAM107A/CTNND2/FLNA/S100A10	9	GO:0009126	purine nucleoside monophosphate metabolic process	65/655	341/18670	1.27205e-29	1.66639e-27	1.4307e-27	NDUFAB1/UQCRC1/NDUFB4/ENO1/NDUFB2/NDUFB7/GPI/NDUFC1/HSPA8/NDUFS8/GAPDH/TPI1/ENO2/COX6A1/COX7A2/NDUFS7/PARK7/NDUFB3/NDUFA8/NDUFA1/COX6B1/COX7C/UQCR11/NDUFA5/NDUFA10/COX4I1/COX7B/COX5B/NDUFB5/UQCRC2/NDUFB10/APP/PARP1/NDUFS6/NDUFB11/NDUFB9/ALDOA/NDUFC2/SEC13/NDUFS2/NDUFV3/NDUFS4/UQCRQ/COX6C/NDUFB6/NDUFB8/NDUFV1/NDUFS5/UQCRFS1/NDUFA3/PGAM1/CYCS/UQCRH/NDUFA11/COX8A/NDUFV2/COX5A/CYC1/UQCR10/NDUFA12/NDU…	65	GO:0045216	cell-cell junction organization	9/148	156/18670	4.29299e-06	0.000419542	0.000305371	FSCN1/TJP1/TGFB1/ACTN4/RAMP2/TLN1/CDH11/F2R/PECAM1	9	GO:0042110	T cell activation
EFEMP1	0	0.861284	CCT6A	0	1.30959	F2R	0	1.37691	TREM2	0	5.19107	C5AR1	0	1.14924	LARP6	8.54927e-191	2.67838	RPS3	3.13677e-61	2.43216	GO:0010769	regulation of cell morphogenesis involved in differentiation	10/133	301/18670	6.01111e-05	0.00521729	0.00402726	MT3/METRN/RND2/CSPG5/MACF1/APOE/MAP1B/NTRK2/FLNA/S100A10	10	GO:0090150	establishment of protein localization to membrane	64/655	332/18670	1.80381e-29	2.29349e-27	1.96911e-27	FYN/SEC61A1/RPL18/RPS5/RPLP0/TIMM13/TOMM22/RPL3/PDCD5/RPS16/RPL18A/SEC61B/RPL19/YWHAE/RPL24/RPS15/RPL22/RPL5/RPL23/ROMO1/RPL36/RPL27/YWHAQ/RPL35/RPS24/RPS2/RPS11/RPL11/RPS8/SRP9/RPS3A/EGFR/RPL7/RPS3/CALM3/RPL8/SSR2/RPS14/YWHAZ/YWHAB/RPSA/RAB31/MFF/YWHAG/ARL6IP1/RPS21/RPS7/RPL38/RPL4/RPL15/RPLP2/RPL35A/RAB11B/NDUFA13/RPL37A/RPL12/RPS4X/RPL23A/RPL10A/GDI1/FIS1/VAMP2/RPS28/RPL17	64	GO:0010631	epithelial cell migration	13/148	351/18670	4.57345e-06	0.000433805	0.000315752	MEF2C/MYH9/TGFB1/PFN1/ETS1/ANXA1/RHOB/ITGB1/TGFBR2/ARF6/PTEN/PTP4A3/PECAM1	13	GO:0007159	leukocyte cell-cell adhesion
CYSTM1	0	0.850033	NOVA1	0	1.30059	TCN2	0	1.32775	CD14	0	5.14928	CD14	0	1.13804	KCNMB4	1.79998e-186	2.24238	RPS12	2.37383e-60	3.15747	GO:0097755	positive regulation of blood vessel diameter	5/133	59/18670	6.25597e-05	0.00527468	0.00407156	BBS2/APOE/AGT/EDNRB/GJA1	5	GO:0006605	protein targeting	72/655	432/18670	6.88432e-29	8.50311e-27	7.30048e-27	FYN/SEC61A1/RPL18/RPS5/RPLP0/TIMM13/TOMM22/RPL3/ECH1/PDCD5/RPS16/RPL18A/SEC61B/RPL19/YWHAE/HSPA8/RPL24/RPS15/RPL22/SPCS2/RPL5/RPL23/ROMO1/RPL36/RPL27/UBE2D2/YWHAQ/RPL35/RPS24/SCARB2/UQCRC2/RPS2/RPS11/RPL11/RPS8/SRP9/HSPD1/RPS3A/RPL7/RPS3/TIMM8B/RPL8/SSR2/RPS14/YWHAZ/YWHAB/RPSA/MFF/YWHAG/UBB/ARL6IP1/RPS21/RPS7/RPL38/TOMM20/RPL4/RPL15/RPLP2/RPL35A/UBE2L3/NDUFA13/RPL37A/RPL12/RPS4X/RPL23A/UBL5/RPL10…	72	GO:0090132	epithelium migration	13/148	354/18670	5.01558e-06	0.00046215	0.000336383	MEF2C/MYH9/TGFB1/PFN1/ETS1/ANXA1/RHOB/ITGB1/TGFBR2/ARF6/PTEN/PTP4A3/PECAM1	13	GO:0006909	phagocytosis
MT1F	0	0.846444	DSEL	0	1.28786	IFITM2	0	1.28717	CTSB	0	5.05749	MS4A6A	0	1.1082	CDKN1C	1.81202e-183	2.0312	ZFP36L2	7.27677e-60	2.52719	GO:0048732	gland development	12/133	434/18670	6.49299e-05	0.00532245	0.00410843	DKK3/HES1/IGFBP5/WLS/SOX9/THRA/DDR1/GJA1/ID4/SOX2/PBX1/IRS2	12	GO:0009123	nucleoside monophosphate metabolic process	67/655	375/18670	9.19884e-29	1.10463e-26	9.48395e-27	NDUFAB1/UQCRC1/NDUFB4/ENO1/NDUFB2/NDUFB7/GPI/NDUFC1/HSPA8/NDUFS8/GAPDH/TPI1/ENO2/COX6A1/COX7A2/DGUOK/NDUFS7/PARK7/NDUFB3/NDUFA8/NDUFA1/COX6B1/COX7C/UQCR11/NDUFA5/DUT/NDUFA10/COX4I1/COX7B/COX5B/NDUFB5/UQCRC2/NDUFB10/APP/PARP1/NDUFS6/NDUFB11/NDUFB9/ALDOA/NDUFC2/SEC13/NDUFS2/NDUFV3/NDUFS4/UQCRQ/COX6C/NDUFB6/NDUFB8/NDUFV1/NDUFS5/UQCRFS1/NDUFA3/PGAM1/CYCS/UQCRH/NDUFA11/COX8A/NDUFV2/COX5A/CYC1/UQCR10/N…	67	GO:0001666	response to hypoxia	13/148	359/18670	5.83696e-06	0.000522562	0.000380355	CYBA/PLOD1/TGFB1/SLC2A1/ACTN4/RAMP2/ETS1/PAM/LMNA/TGFBR2/CITED2/PTEN/APOLD1	13	GO:0002474	antigen processing and presentation of peptide antigen via MHC class I
LIFR	0	0.840541	RAN	0	1.25998	TGFBR2	1.51845e-290	1.07536	IFNGR1	0	5.02846	SPP1	0	1.08674	VWA1	3.03578e-182	1.79516	RGS1	1.20903e-59	1.52922	GO:1902904	negative regulation of supramolecular fiber organization	7/133	142/18670	7.11081e-05	0.00567135	0.00437775	CRYAB/SPTBN1/CLU/APOE/MAP1B/RDX/ADD3	7	GO:0009161	ribonucleoside monophosphate metabolic process	65/655	354/18670	1.2318e-28	1.43921e-26	1.23565e-26	NDUFAB1/UQCRC1/NDUFB4/ENO1/NDUFB2/NDUFB7/GPI/NDUFC1/HSPA8/NDUFS8/GAPDH/TPI1/ENO2/COX6A1/COX7A2/NDUFS7/PARK7/NDUFB3/NDUFA8/NDUFA1/COX6B1/COX7C/UQCR11/NDUFA5/NDUFA10/COX4I1/COX7B/COX5B/NDUFB5/UQCRC2/NDUFB10/APP/PARP1/NDUFS6/NDUFB11/NDUFB9/ALDOA/NDUFC2/SEC13/NDUFS2/NDUFV3/NDUFS4/UQCRQ/COX6C/NDUFB6/NDUFB8/NDUFV1/NDUFS5/UQCRFS1/NDUFA3/PGAM1/CYCS/UQCRH/NDUFA11/COX8A/NDUFV2/COX5A/CYC1/UQCR10/NDUFA12/NDU…	65	GO:0090130	tissue migration	13/148	360/18670	6.01483e-06	0.000522562	0.000380355	MEF2C/MYH9/TGFB1/PFN1/ETS1/ANXA1/RHOB/ITGB1/TGFBR2/ARF6/PTEN/PTP4A3/PECAM1	13	GO:1903037	regulation of leukocyte cell-cell adhesion
HOPX	0	0.835297	MDK	0	1.25259	PTP4A3	5.06538e-257	0.97356	HLA-DRB1	0	4.99446	NPC2	0	1.07237	SCD	2.41715e-180	3.51827	RPL41	6.21544e-58	3.043	GO:0042311	vasodilation	4/133	32/18670	7.5819e-05	0.00588794	0.00454494	BBS2/APOE/AGT/EDNRB	4	GO:1903311	regulation of mRNA metabolic process	62/655	324/18670	2.19621e-28	2.49847e-26	2.1451e-26	PSMB1/VIM/PSMA4/YBX1/PSMC5/HNRNPC/PSMD8/CIRBP/HNRNPM/PSMA3/PSMC1/PSMB5/APEX1/PSMA7/PSMD7/HNRNPL/PSMA2/PSMD3/C1QBP/PSMD11/HSPA8/SRSF9/NCBP2/PSMD14/SET/TARDBP/KHDRBS1/HNRNPA2B1/SRSF6/HNRNPR/PSMB2/RBM42/KHDRBS3/SYNCRIP/HNRNPA1/DHX9/SRSF1/TRA2B/PSMB7/HNRNPD/PSMB6/SERBP1/RBMX/SAP18/SON/PSMD4/PSMB4/TRA2A/YWHAZ/HNRNPK/PSMC3/YWHAB/POLR2G/UBB/DHX36/PSMD2/HNRNPA0/NPM1/PSMD13/RNPS1/RBM8A/PSMB3	62	GO:0002062	chondrocyte differentiation	8/148	123/18670	6.15732e-06	0.000522562	0.000380355	MEF2C/TGFB1/COL6A1/SERPINH1/TGFBR2/CTNNB1/VWA1/ANXA2	8	GO:0038093	Fc receptor signaling pathway
DTNA	0	0.827513	CHCHD2	0	1.24016	TAGLN2	4.09769e-255	1.24908	HAVCR2	0	4.96666	SLC2A5	0	1.01925	ANKS1B	5.60182e-177	2.5983	RPLP1	1.18892e-56	2.11417	GO:0070371	ERK1 and ERK2 cascade	10/133	317/18670	9.23816e-05	0.00699021	0.00539579	CD44/MT3/TIMP3/NDRG4/SOX9/APOE/AGT/ZFP36L2/NDRG2/ZFP36L1	10	GO:0006612	protein targeting to membrane	49/655	202/18670	1.571e-27	1.74139e-25	1.4951e-25	FYN/SEC61A1/RPL18/RPS5/RPLP0/RPL3/RPS16/RPL18A/SEC61B/RPL19/RPL24/RPS15/RPL22/RPL5/RPL23/RPL36/RPL27/RPL35/RPS24/RPS2/RPS11/RPL11/RPS8/SRP9/RPS3A/RPL7/RPS3/RPL8/SSR2/RPS14/RPSA/MFF/ARL6IP1/RPS21/RPS7/RPL38/RPL4/RPL15/RPLP2/RPL35A/RPL37A/RPL12/RPS4X/RPL23A/RPL10A/GDI1/FIS1/RPS28/RPL17	49	GO:0001885	endothelial cell development	6/148	59/18670	7.14525e-06	0.000578681	0.000421202	TJP1/ENG/MSN/CTNNB1/MYADM/PECAM1	6	GO:0043254	regulation of protein complex assembly
DCLK1	0	0.826607	CDK6	0	1.21295	HYAL2	9.89036e-244	1.64249	NR4A1	0	4.93513	CD86	0	1.00013	BCAS1	9.70561e-167	2.00613	RPL28	2.03009e-56	2.33672	GO:0098712	L-glutamate import across plasma membrane	3/133	13/18670	9.59375e-05	0.00707779	0.00546339	ATP1A2/SLC1A3/SLC1A2	3	GO:0033108	mitochondrial respiratory chain complex assembly	35/655	96/18670	1.24591e-26	1.34652e-24	1.15607e-24	NDUFAB1/NDUFB4/NDUFB2/NDUFB7/NDUFC1/NDUFS8/NDUFS7/NDUFB3/NDUFA8/NDUFA1/NDUFA5/NDUFA10/NDUFB5/NDUFB10/NDUFS6/NDUFB11/NDUFB9/NDUFC2/NDUFS2/NDUFV3/NDUFS4/NDUFB6/NDUFB8/NDUFV1/NDUFS5/NDUFA3/NDUFA11/NDUFAF3/NDUFV2/UQCR10/NDUFA12/NDUFA6/NDUFA13/COX20/NDUFS3	35	GO:0010717	regulation of epithelial to mesenchymal transition	7/148	90/18670	7.35687e-06	0.000578681	0.000421202	WWTR1/JAG1/TGFB1/ENG/TGFBR2/CTNNB1/PTEN	7	GO:0042590	antigen processing and presentation of exogenous peptide antigen via MHC class I
TTYH1	0	0.815211	CBX3	0	1.13171	PPP1R14A	1.21646e-242	1.35764	HLA-DMB	0	4.9153	CTSB	0	0.998445	EVI2A	3.82414e-162	2.68848	TPT1	3.41073e-55	2.9605	GO:0072659	protein localization to plasma membrane	9/133	260/18670	0.000103961	0.00748266	0.00577591	SPTBN1/BBS2/MACF1/RDX/RAB13/LYPD1/VAMP5/FLNA/S100A10	9	GO:0022618	ribonucleoprotein complex assembly	53/655	277/18670	2.18817e-24	2.30718e-22	1.98087e-22	STRAP/CLNS1A/DDX1/RPS5/EIF3I/RPLP0/CIRBP/SNRPD3/RPL3/EIF3D/PRPF6/EIF3E/EIF4H/C1QBP/LUC7L3/SRSF9/RPL24/RPS15/RPL5/SRSF6/SNRPC/MRPS7/SNRPD2/SNRPB/EIF2S2/SBDS/LSM4/DHX9/SRSF1/RSL24D1/SNRPF/TXNL4A/RPL11/SNRPG/RBMX/EIF3H/EIF3M/RPS14/PSIP1/SNRPD1/RPSA/LSM3/RPL38/EIF3F/NPM1/SNRPE/RPS27L/MAPT/RPL12/RPL23A/RPS28/EIF6/MRPL20	53	GO:0045778	positive regulation of ossification	7/148	90/18670	7.35687e-06	0.000578681	0.000421202	MEF2C/JAG1/TGFB1/IL6ST/CTNNB1/ISG15/CLIC1	7	GO:0050863	regulation of T cell activation
RFX4	0	0.814589	YWHAE	0	1.11828	APCDD1	6.6125e-230	1.77685	FTL	0	4.91381	MPP1	0	0.949582	TTLL7	5.52715e-150	2.40404	RPL13	4.2741e-55	1.37254	GO:0015800	acidic amino acid transport	5/133	66/18670	0.000107315	0.00754015	0.00582028	ATP1A2/SLC1A3/SLC1A2/LRRC8A/NTRK2	5	GO:0043488	regulation of mRNA stability	42/655	177/18670	2.38744e-23	2.45736e-21	2.1098e-21	PSMB1/VIM/PSMA4/YBX1/PSMC5/HNRNPC/PSMD8/CIRBP/HNRNPM/PSMA3/PSMC1/PSMB5/APEX1/PSMA7/PSMD7/PSMA2/PSMD3/PSMD11/HSPA8/PSMD14/SET/TARDBP/HNRNPR/PSMB2/SYNCRIP/DHX9/PSMB7/HNRNPD/PSMB6/SERBP1/PSMD4/PSMB4/YWHAZ/PSMC3/YWHAB/UBB/DHX36/PSMD2/HNRNPA0/NPM1/PSMD13/PSMB3	42	GO:0036293	response to decreased oxygen levels	13/148	370/18670	8.07508e-06	0.000620051	0.000451314	CYBA/PLOD1/TGFB1/SLC2A1/ACTN4/RAMP2/ETS1/PAM/LMNA/TGFBR2/CITED2/PTEN/APOLD1	13	GO:0002479	antigen processing and presentation of exogenous peptide antigen via MHC class I, TAP-dependent
MLC1	0	0.811117	COX8A	0	1.10507	TMSB10	7.56363e-223	0.970233	HLA-DMA	0	4.86514	MGAT1	0	0.932784	ATP1B1	2.49608e-146	3.17549	RPL27A	1.11606e-54	1.24326	GO:0051938	L-glutamate import	3/133	14/18670	0.000121466	0.00814653	0.00628836	ATP1A2/SLC1A3/SLC1A2	3	GO:0071826	ribonucleoprotein complex subunit organization	53/655	291/18670	2.48829e-23	2.5016e-21	2.14779e-21	STRAP/CLNS1A/DDX1/RPS5/EIF3I/RPLP0/CIRBP/SNRPD3/RPL3/EIF3D/PRPF6/EIF3E/EIF4H/C1QBP/LUC7L3/SRSF9/RPL24/RPS15/RPL5/SRSF6/SNRPC/MRPS7/SNRPD2/SNRPB/EIF2S2/SBDS/LSM4/DHX9/SRSF1/RSL24D1/SNRPF/TXNL4A/RPL11/SNRPG/RBMX/EIF3H/EIF3M/RPS14/PSIP1/SNRPD1/RPSA/LSM3/RPL38/EIF3F/NPM1/SNRPE/RPS27L/MAPT/RPL12/RPL23A/RPS28/EIF6/MRPL20	53	GO:0010810	regulation of cell-substrate adhesion	10/148	215/18670	8.50649e-06	0.000637987	0.000464369	LGALS1/JAG1/FN1/NID1/ACTN4/IQGAP1/RSU1/THY1/PTEN/MYADM	10	GO:0008154	actin polymerization or depolymerization
APOE	0	0.802827	LSM7	0	1.08665	PCOLCE	2.46584e-204	1.35332	TSC22D3	0	4.8476	TNFRSF1B	0	0.919908	SLC12A2	2.68161e-139	2.20991	MYL12A	2.74525e-54	4.42251	GO:0060009	Sertoli cell development	3/133	14/18670	0.000121466	0.00814653	0.00628836	SOX9/RAB13/FLNA	3	GO:0043487	regulation of RNA stability	42/655	183/18670	9.60864e-23	9.44048e-21	8.10528e-21	PSMB1/VIM/PSMA4/YBX1/PSMC5/HNRNPC/PSMD8/CIRBP/HNRNPM/PSMA3/PSMC1/PSMB5/APEX1/PSMA7/PSMD7/PSMA2/PSMD3/PSMD11/HSPA8/PSMD14/SET/TARDBP/HNRNPR/PSMB2/SYNCRIP/DHX9/PSMB7/HNRNPD/PSMB6/SERBP1/PSMD4/PSMB4/YWHAZ/PSMC3/YWHAB/UBB/DHX36/PSMD2/HNRNPA0/NPM1/PSMD13/PSMB3	42	GO:0060348	bone development	10/148	217/18670	9.22539e-06	0.000676179	0.000492168	MEF2C/PLS3/TGFB1/ENG/COL6A1/SERPINH1/WASF2/TGFBR2/VWA1/ANXA2	10	GO:0045785	positive regulation of cell adhesion
CPE	0	0.789457	DBI	0	1.08057	CALD1	5.43938e-204	2.2024	SLCO2B1	0	4.82996	MS4A7	0	0.915237	ELOVL1	1.07221e-135	4.93998	RPLP2	7.9827e-54	1.91191	GO:0001503	ossification	11/133	398/18670	0.000132704	0.00870245	0.00671747	SPARC/IGFBP5/ID3/SOX9/THRA/GJA1/LTBP3/ID4/SOX2/PBX1/CEBPD	11	GO:0010389	regulation of G2/M transition of mitotic cell cycle	43/655	196/18670	1.97772e-22	1.89993e-20	1.63122e-20	PAFAH1B1/PSMB1/FHL1/PSMA4/DYNC1I2/PSMC5/DYNLL1/PSMD8/RBX1/PSMA3/PSMC1/PSMB5/PSMA7/PSMD7/PPP2R1A/PSMA2/PSMD3/PSMD11/YWHAE/SKP1/PSMD14/SYF2/PSMB2/AKAP9/TAOK3/CDK4/PSMB7/DCTN3/APP/PSMB6/PSMD4/PSMB4/RAD21/PSMC3/TUBA1A/YWHAG/PSMD2/DCTN2/TUBB/PSMD13/TUBB4B/CSNK1E/PSMB3	43	GO:0048762	mesenchymal cell differentiation	10/148	219/18670	9.99618e-06	0.000716393	0.000521438	WWTR1/MEF2C/JAG1/TGFB1/ENG/FN1/TGFBR2/SPRY1/CTNNB1/PTEN	10	GO:0050870	positive regulation of T cell activation
SPARC	0	0.776369	NGFRAP1	0	1.0658	LMO2	6.95144e-203	1.59301	CD53	0	4.75852	C1QA	0	0.89979	AIF1L	3.79789e-134	2.84637	RPL10	4.79208e-52	2.15592	GO:0035019	somatic stem cell population maintenance	5/133	72/18670	0.000162376	0.0104168	0.00804078	HES1/SOX9/ZFP36L2/SOX2/PBX1	5	GO:0061013	regulation of mRNA catabolic process	43/655	199/18670	3.73622e-22	3.51123e-20	3.01462e-20	PSMB1/VIM/PSMA4/YBX1/PSMC5/HNRNPC/PSMD8/CIRBP/HNRNPM/PSMA3/PSMC1/PSMB5/APEX1/PSMA7/PSMD7/PSMA2/PSMD3/PSMD11/HSPA8/PSMD14/SET/TARDBP/HNRNPR/PSMB2/SYNCRIP/DHX9/PSMB7/HNRNPD/PSMB6/SERBP1/PSMD4/PSMB4/YWHAZ/PSMC3/YWHAB/POLR2G/UBB/DHX36/PSMD2/HNRNPA0/NPM1/PSMD13/PSMB3	43	GO:0032355	response to estradiol	8/148	134/18670	1.15781e-05	0.000811724	0.000590826	TGFB1/PDGFRB/RAMP2/ETS1/ANXA1/PAM/CTNNB1/PTEN	8	GO:1903708	positive regulation of hemopoiesis
MT1X	0	0.772151	MDH2	0	1.05599	CYBA	8.23797e-201	0.625003	CD68	0	4.74666	SYNGR2	0	0.889481	SLAIN1	9.54311e-134	4.36583	TMSB4X	5.69712e-52	3.43092	GO:0043001	Golgi to plasma membrane protein transport	4/133	39/18670	0.000166857	0.0104765	0.00808688	SPTBN1/BBS2/MACF1/VAMP5	4	GO:1902749	regulation of cell cycle G2/M phase transition	44/655	213/18670	8.19431e-22	7.53702e-20	6.47103e-20	PAFAH1B1/PSMB1/FHL1/PSMA4/DYNC1I2/PSMC5/DYNLL1/PSMD8/RBX1/PSMA3/PSMC1/PSMB5/PSMA7/PSMD7/PPP2R1A/PSMA2/PSMD3/PSMD11/YWHAE/SKP1/PSMD14/SYF2/PSMB2/AKAP9/TAOK3/CDK4/PSMB7/DCTN3/APP/PSMB6/PSMD4/PSMB4/RAD21/PSMC3/TUBA1A/YWHAG/PSMD2/DCTN2/NPM1/TUBB/PSMD13/TUBB4B/CSNK1E/PSMB3	44	GO:0051271	negative regulation of cellular component movement	13/148	384/18670	1.19985e-05	0.000823301	0.000599253	HYAL2/ACTN1/MEF2C/JAG1/TIMP1/TGFB1/ENG/ACTN4/TPM1/RHOB/THY1/CITED2/PTEN	13	GO:0034976	response to endoplasmic reticulum stress
HEPACAM	0	0.751529	PTN	0	1.04857	PTRF	2.67842e-195	1.28072	ALOX5AP	0	4.71907	PLIN2	0	0.821338	CBR1	3.70134e-131	2.86771	RPS15A	2.83361e-51	2.54693	GO:1903779	regulation of cardiac conduction	5/133	73/18670	0.000173328	0.0106561	0.00822547	ATP1A2/ATP1B2/AGT/AHCYL1/FLNA	5	GO:0000086	G2/M transition of mitotic cell cycle	47/655	247/18670	1.22819e-21	1.10614e-19	9.4969e-20	PAFAH1B1/PSMB1/FHL1/PSMA4/DYNC1I2/PSMC5/DYNLL1/PSMD8/RBX1/PSMA3/PSMC1/PSMB5/PSMA7/PSMD7/PPP2R1A/PSMA2/PSMD3/PSMD11/YWHAE/SKP1/PSMD14/SYF2/KHDRBS1/PSMB2/AKAP9/ARPP19/TAOK3/CDK4/PSMB7/DCTN3/PHLDA1/APP/PSMB6/PSMD4/PSMB4/CALM3/RAD21/PSMC3/TUBA1A/YWHAG/PSMD2/DCTN2/TUBB/PSMD13/TUBB4B/CSNK1E/PSMB3	47	GO:0048545	response to steroid hormone	13/148	385/18670	1.23341e-05	0.000828697	0.000603181	CYBA/CA2/TGFB1/ENG/KLF9/PMEPA1/YWHAH/RAMP2/ANXA1/PAM/IGFBP7/TGFBR2/CTNNB1	13	GO:1901653	cellular response to peptide
CST3	0	0.745304	UBE2S	0	1.04119	PVRL2	9.83951e-183	1.05045	ACSL1	0	4.69843	HCLS1	0	0.799227	2021-09-08	1.06123e-129	2.73899	GPSM3	1.09659e-48	1.46712	GO:1990000	amyloid fibril formation	3/133	16/18670	0.000184931	0.0111374	0.00859702	CRYAB/CLU/APOE	3	GO:0044839	cell cycle G2/M phase transition	48/655	266/18670	4.75644e-21	4.19635e-19	3.60284e-19	PAFAH1B1/PSMB1/FHL1/PSMA4/DYNC1I2/PSMC5/DYNLL1/PSMD8/RBX1/PSMA3/PSMC1/PSMB5/PSMA7/PSMD7/PPP2R1A/PSMA2/PSMD3/PSMD11/YWHAE/SKP1/PSMD14/SYF2/KHDRBS1/PSMB2/AKAP9/ARPP19/TAOK3/CDK4/PSMB7/DCTN3/PHLDA1/APP/PSMB6/PSMD4/PSMB4/CALM3/RAD21/PSMC3/TUBA1A/YWHAG/PSMD2/DCTN2/NPM1/TUBB/PSMD13/TUBB4B/CSNK1E/PSMB3	48	GO:0007160	cell-matrix adhesion	10/148	225/18670	1.26516e-05	0.00083268	0.000606079	ACTN1/JAG1/FN1/NID1/IQGAP1/ITGB1/THY1/CTNNB1/PTEN/PECAM1	10	GO:0010506	regulation of autophagy
PEA15	0	0.734953	STMN4	0	1.01123	CRIP2	9.93557e-178	0.357312	FCGR2A	0	4.64068	CD68	0	0.791237	SLC31A2	6.31891e-123	3.74375	HLA-F	1.25085e-45	4.51604	GO:0001558	regulation of cell growth	11/133	416/18670	0.000194932	0.0115049	0.00888071	MT3/RND2/CRYAB/IGFBP5/MACF1/APOE/MAP1B/AGT/DDR1/GJA1/FAM107A	11	GO:0061418	regulation of transcription from RNA polymerase II promoter in response to hypoxia	27/655	77/18670	2.59732e-20	2.24565e-18	1.92803e-18	PSMB1/PSMA4/SIRT2/PSMC5/PSMD8/RBX1/PSMA3/PSMC1/PSMB5/PSMA7/PSMD7/PSMA2/PSMD3/PSMD11/PSMD14/EGR1/PSMB2/PSMB7/PSMB6/PSMD4/PSMB4/PSMC3/RBPJ/UBB/PSMD2/PSMD13/PSMB3	27	GO:0048771	tissue remodeling	9/148	179/18670	1.3084e-05	0.00084392	0.000614261	MEF2C/JAG1/TIMP1/CA2/TGFB1/ANXA1/CTNNB1/F2R/BGN	9	GO:0022407	regulation of cell-cell adhesion
DDR1	0	0.725368	NCAM1	0	1.00816	GMFG	3.66608e-177	0.878798	CXCL16	0	4.63474	PTPRC	0	0.779963	MTUS1	3.08465e-122	2.31626	CNOT6L	1.9077e-45	2.17306	GO:0042310	vasoconstriction	5/133	76/18670	0.000209589	0.0121274	0.00936119	ATP1A2/BBS2/AGT/EDNRB/GJA1	5	GO:0002181	cytoplasmic translation	30/655	100/18670	3.42587e-20	2.90393e-18	2.49321e-18	RPL18/EIF3I/RPLP0/EIF3D/EIF3E/RPL18A/EIF4H/RPL19/RWDD1/RPL24/EIF2S2/RPL36/DHX9/RPL11/EIF3H/EIF3M/EIF4A2/RPL8/EEF2/RPSA/CNBP/RPS21/RPL38/RPL15/DHX36/EIF3F/RPL35A/RPL10A/RPS28/RPL17	30	GO:2000008	regulation of protein localization to cell surface	5/148	40/18670	1.53915e-05	0.000973286	0.000708422	PICALM/ARF6/CTNNB1/LEPROT/TAX1BP3	5	GO:1903039	positive regulation of leukocyte cell-cell adhesion
CD44	0	0.695801	RPAIN	0	0.964491	MGST2	4.77495e-174	1.08736	NPC2	0	4.56212	FCER1G	0	0.753916	SLC44A1	1.21842e-119	3.06531	HLA-A	1.9296e-45	3.86168	GO:1902903	regulation of supramolecular fiber organization	10/133	352/18670	0.000216583	0.0122911	0.00948755	AEBP1/CRYAB/SPTBN1/CLU/APOE/MAP1B/RDX/ADD3/FLNA/S100A10	10	GO:0031145	anaphase-promoting complex-dependent catabolic process	27/655	81/18670	1.19728e-19	9.95356e-18	8.54578e-18	PSMB1/PSMA4/PSMC5/PSMD8/PSMA3/PSMC1/PSMB5/PSMA7/PSMD7/PSMA2/UBE2S/PSMD3/PSMD11/PSMD14/PSMB2/PSMB7/ANAPC11/PSMB6/PSMD4/PSMB4/PTTG1/PSMC3/UBE2E1/UBB/PSMD2/PSMD13/PSMB3	27	GO:0001837	epithelial to mesenchymal transition	8/148	140/18670	1.59412e-05	0.000988663	0.000719614	WWTR1/JAG1/TGFB1/ENG/TGFBR2/SPRY1/CTNNB1/PTEN	8	GO:0030099	myeloid cell differentiation
SMOX	0	0.664016	SNRPD2	0	0.956874	OLFML3	3.81976e-171	1.11064	SERPINB9	0	4.55428	CTSH	0	0.742709	FAM107B	2.70508e-116	2.59846	STK4	2.15505e-44	1.57705	GO:0006883	cellular sodium ion homeostasis	3/133	17/18670	0.000223391	0.0122995	0.00949402	ATP1A2/ATP1B2/AGT	3	GO:0006521	regulation of cellular amino acid metabolic process	24/655	62/18670	2.21404e-19	1.8059e-17	1.55049e-17	PSMB1/PSMA4/PSMC5/PSMD8/PSMA3/PSMC1/PSMB5/PSMA7/PSMD7/PSMA2/PSMD3/PSMD11/PSMD14/ODC1/PARK7/PSMB2/PSMB7/PSMB6/PSMD4/PSMB4/PSMC3/PSMD2/PSMD13/PSMB3	24	GO:2000379	positive regulation of reactive oxygen species metabolic process	7/148	102/18670	1.68004e-05	0.00101774	0.000740778	CYBA/TGFB1/PDGFRB/GNAI2/KLF2/TGFBR2/INSR	7	GO:0050852	T cell receptor signaling pathway
LHFP	0	0.618456	HNRNPD	0	0.944708	PLOD1	4.87451e-170	0.922848	GPX1	0	4.53442	GPX1	0	0.728956	GPM6B	3.32234e-113	2.48849	FYB	4.474e-44	1.90136	GO:0009896	positive regulation of catabolic process	11/133	423/18670	0.000225066	0.0122995	0.00949402	CLU/SOX9/APOE/RDX/ZFP36L2/GJA1/PINK1/NUPR1/ZFP36L1/IRS2/TOMM7	11	GO:0010972	negative regulation of G2/M transition of mitotic cell cycle	28/655	93/18670	5.59565e-19	4.47963e-17	3.84606e-17	PSMB1/FHL1/PSMA4/PSMC5/PSMD8/RBX1/PSMA3/PSMC1/PSMB5/PSMA7/PSMD7/PSMA2/PSMD3/PSMD11/SKP1/PSMD14/SYF2/PSMB2/TAOK3/PSMB7/PSMB6/PSMD4/PSMB4/RAD21/PSMC3/PSMD2/PSMD13/PSMB3	28	GO:0061028	establishment of endothelial barrier	5/148	41/18670	1.74178e-05	0.00101774	0.000740778	TJP1/ENG/MSN/CTNNB1/MYADM	5	GO:0006986	response to unfolded protein
S100A10	0	0.595096	NDUFS5	0	0.944078	RAMP2	1.29986e-161	1.40404	TNFAIP3	0	4.50739	RGS10	0	0.707792	CAMK2N1	4.21865e-112	2.03552	LAPTM5	7.63117e-44	1.98356	GO:0048568	embryonic organ development	11/133	428/18670	0.000248931	0.0133563	0.0103098	NDRG4/HES1/EFEMP1/ID3/SOX9/NES/LRIG1/GJA1/HEY1/PBX1/ZFP36L1	11	GO:1902036	regulation of hematopoietic stem cell differentiation	25/655	72/18670	8.75919e-19	6.88472e-17	5.91099e-17	PSMB1/PSMA4/PSMC5/PSMD8/PSMA3/PSMC1/PSMB5/PSMA7/PSMD7/CDK6/PSMA2/PSMD3/PSMD11/HSPA9/PSMD14/PSMB2/PSMB7/TCF12/PSMB6/PSMD4/PSMB4/PSMC3/PSMD2/PSMD13/PSMB3	25	GO:0001503	ossification	13/148	398/18670	1.75128e-05	0.00101774	0.000740778	WWTR1/MEF2C/JAG1/TGFB1/MGP/SORT1/IL6ST/CDH11/COL6A1/TPM4/CTNNB1/ISG15/CLIC1	13	GO:0031334	positive regulation of protein complex assembly
METRN	0	0.594454	COX7A2	0	0.943778	SLC12A2	9.41138e-161	1.27203	NR4A2	0	4.50018	RNASET2	0	0.70011	SUN2	1.4956e-111	2.29163	CLEC2B	6.6033e-42	1.96156	GO:0048608	reproductive structure development	11/133	431/18670	0.000264252	0.0139251	0.0107489	ITGB8/HES1/SOX9/RAB13/GJA1/RHOBTB3/HEY1/ID4/NUPR1/ZFP36L1/FLNA	11	GO:0060218	hematopoietic stem cell differentiation	26/655	83/18670	3.36374e-18	2.59669e-16	2.22943e-16	PSMB1/PSMA4/XRCC5/PSMC5/PSMD8/PSMA3/PSMC1/PSMB5/PSMA7/PSMD7/CDK6/PSMA2/PSMD3/PSMD11/HSPA9/PSMD14/PSMB2/PSMB7/TCF12/PSMB6/PSMD4/PSMB4/PSMC3/PSMD2/PSMD13/PSMB3	26	GO:0034332	adherens junction organization	8/148	142/18670	1.76724e-05	0.00101774	0.000740778	ACTN1/RAMP2/IQGAP1/CDH11/THY1/ARF6/CTNNB1/PTEN	8	GO:0097193	intrinsic apoptotic signaling pathway
NUPR1	0	0.571417	MARCKS	0	0.93365	ABLIM1	3.01865e-156	1.32147	SELPLG	0	4.48092	HLA-DMA	0	0.680972	PLLP	2.83939e-111	3.9578	WIPF1	7.01811e-42	2.47888	GO:0050673	epithelial cell proliferation	11/133	434/18670	0.000280364	0.0139694	0.010783	SPARC/HES1/IGFBP5/F3/SOX9/APOE/EDNRB/GJA1/NUPR1/SOX2/ZFP36L1	11	GO:1901990	regulation of mitotic cell cycle phase transition	58/655	444/18670	3.93097e-18	2.98133e-16	2.55967e-16	PAFAH1B1/PSMB1/FHL1/PSMA4/SIRT2/DYNC1I2/PSMC5/DYNLL1/PSMD8/RBX1/PSMA3/PSMC1/PSMB5/APEX1/PSMA7/PSMD7/PPP2R1A/CDK6/PSMA2/PSMD3/PSMD11/YWHAE/SKP1/PSMD14/MAD2L2/GADD45A/SYF2/CCND2/SOX4/PSMB2/PRMT1/AKAP9/TAOK3/CDK4/PSMB7/DCTN3/TMEM14B/ANAPC11/APP/PSMB6/EGFR/PSMD4/PSMB4/PRMT2/RAD21/PSMC3/TUBA1A/YWHAG/UBE2E1/PSMD2/DCTN2/TUBB/RPS27L/PSMD13/TUBB4B/CSNK1E/PHB2/PSMB3	58	GO:0072010	glomerular epithelium development	4/148	21/18670	2.04314e-05	0.00115599	0.000841406	JAG1/PODXL/IQGAP1/PECAM1	4	GO:0008064	regulation of actin polymerization or depolymerization
BAALC	0	0.546698	PSMA2	0	0.918905	ENTPD1	6.40442e-156	0.988423	C10orf54	0	4.44195	FCGR2A	0	0.671206	SIRT2	1.57065e-107	1.96777	RPL23A	1.55701e-41	2.26113	GO:0061458	reproductive system development	11/133	434/18670	0.000280364	0.0139694	0.010783	ITGB8/HES1/SOX9/RAB13/GJA1/RHOBTB3/HEY1/ID4/NUPR1/ZFP36L1/FLNA	11	GO:1901532	regulation of hematopoietic progenitor cell differentiation	26/655	85/18670	6.56976e-18	4.89674e-16	4.20417e-16	PSMB1/PSMA4/PSMC5/PSMD8/PSMA3/PSMC1/PSMB5/PSMA7/PSMD7/CDK6/PSMA2/PSMD3/PSMD11/HSPA9/PSMD14/PSMB2/PSMB7/TCF12/PSMB6/PSMD4/PSMB4/PSMC3/DHX36/PSMD2/PSMD13/PSMB3	26	GO:0048705	skeletal system morphogenesis	10/148	239/18670	2.13133e-05	0.00118509	0.00086259	HYAL2/MEF2C/TGFB1/MGP/COL6A1/SERPINH1/TGFBR2/CTNNB1/VWA1/ANXA2	10	GO:0030100	regulation of endocytosis
ZFP36L2	0	0.528171	SNRPD1	0	0.915563	LHFP	1.11627e-151	1.20447	HLA-DQB1	0	4.37455	TREM2	0	0.66384	GPRC5B	5.91673e-102	3.7458	RPS28	1.97485e-40	2.29399	GO:0010038	response to metal ion	10/133	364/18670	0.000283058	0.0139694	0.010783	MT3/MAP1LC3A/SPARC/AHCYL1/MT1E/MT1X/S100A16/S100A13/MT1F/MT1M	10	GO:1902750	negative regulation of cell cycle G2/M phase transition	28/655	105/18670	1.99917e-17	1.46482e-15	1.25764e-15	PSMB1/FHL1/PSMA4/PSMC5/PSMD8/RBX1/PSMA3/PSMC1/PSMB5/PSMA7/PSMD7/PSMA2/PSMD3/PSMD11/SKP1/PSMD14/SYF2/PSMB2/TAOK3/PSMB7/PSMB6/PSMD4/PSMB4/RAD21/PSMC3/PSMD2/PSMD13/PSMB3	28	GO:0007565	female pregnancy	9/148	192/18670	2.28604e-05	0.00124957	0.000909521	TIMP1/TGFB1/SLC2A1/RAMP2/SLC38A2/ETS1/PAM/IGFBP7/TGFBR2	9	GO:0042326	negative regulation of phosphorylation
CNN3	0	0.521481	SUB1	0	0.88677	HES4	1.48245e-148	1.29403	PLXDC2	0	4.36592	HLA-B	0	0.590723	S100B	6.49486e-95	2.90939	RPL34	4.209e-40	1.28267	GO:0060560	developmental growth involved in morphogenesis	8/133	235/18670	0.000284026	0.0139694	0.010783	MT3/RND2/SOX9/MACF1/APOE/MAP1B/DCLK1/DDR1	8	GO:0033238	regulation of cellular amine metabolic process	25/655	81/18670	2.24073e-17	1.61445e-15	1.38611e-15	PSMB1/PSMA4/PSMC5/PSMD8/PSMA3/PSMC1/PSMB5/PSMA7/PSMD7/PSMA2/PSMD3/PSMD11/PSMD14/ODC1/PARK7/PSMB2/PNKD/PSMB7/PSMB6/PSMD4/PSMB4/PSMC3/PSMD2/PSMD13/PSMB3	25	GO:0003208	cardiac ventricle morphogenesis	6/148	73/18670	2.46454e-05	0.00130297	0.000948389	MEF2C/JAG1/TGFB1/ENG/TPM1/TGFBR2	6	GO:1902105	regulation of leukocyte differentiation
MAP1B	0	0.515441	NDUFA4	0	0.886144	WWTR1	1.92961e-147	1.21589	HLA-E	0	4.34796	HLA-DMB	0	0.581604	GLUL	2.23183e-94	3.66227	RPS19	4.32908e-40	2.07314	GO:0035270	endocrine system development	6/133	127/18670	0.000298185	0.0144253	0.011135	DKK3/HES1/SOX9/THRA/SOX2/PBX1	6	GO:1901987	regulation of cell cycle phase transition	59/655	480/18670	3.66025e-17	2.59398e-15	2.2271e-15	PAFAH1B1/PSMB1/FHL1/PSMA4/SIRT2/DYNC1I2/PSMC5/DYNLL1/PSMD8/RBX1/PSMA3/PSMC1/PSMB5/APEX1/PSMA7/PSMD7/PPP2R1A/CDK6/PSMA2/PSMD3/PSMD11/YWHAE/SKP1/PSMD14/MAD2L2/GADD45A/SYF2/CCND2/SOX4/PSMB2/PRMT1/AKAP9/TAOK3/CDK4/PSMB7/DCTN3/TMEM14B/ANAPC11/APP/PSMB6/EGFR/PSMD4/PSMB4/PRMT2/RAD21/PSMC3/TUBA1A/YWHAG/UBE2E1/PSMD2/DCTN2/NPM1/TUBB/RPS27L/PSMD13/TUBB4B/CSNK1E/PHB2/PSMB3	59	GO:0060350	endochondral bone morphogenesis	6/148	73/18670	2.46454e-05	0.00130297	0.000948389	MEF2C/COL6A1/SERPINH1/TGFBR2/VWA1/ANXA2	6	GO:0030832	regulation of actin filament length
ACYP2	0	0.506213	PSMA7	0	0.854446	SLC7A5	2.37746e-146	1.35756	ZNF331	0	4.32597	ARHGDIB	0	0.547231	STMN4	1.05036e-92	2.19199	RPS20	1.92321e-39	1.80894	GO:1901879	regulation of protein depolymerization	5/133	83/18670	0.000316549	0.0150667	0.0116301	SPTBN1/MAP1B/NES/RDX/ADD3	5	GO:0070498	interleukin-1-mediated signaling pathway	27/655	100/18670	5.31384e-17	3.70512e-15	3.18109e-15	PSMB1/PSMA4/PSMC5/PSMD8/RBX1/PSMA3/PSMC1/PSMB5/PSMA7/PSMD7/PSMA2/PSMD3/PSMD11/SKP1/PSMD14/EGR1/PSMB2/PSMB7/PSMB6/PSMD4/PSMB4/PSMC3/UBB/PSMD2/UBE2N/PSMD13/PSMB3	27	GO:0030099	myeloid cell differentiation	13/148	416/18670	2.77961e-05	0.00144584	0.00105238	ACTN1/MEF2C/MYH9/JAG1/CA2/TGFB1/KLF2/ETS1/WASF2/TGFBR2/CTNNB1/ANXA2/ISG15	13	GO:0002181	cytoplasmic translation
PCSK1N	0	0.459652	PPIA	0	0.841624	PMEPA1	5.64063e-143	1.07114	LGMN	0	4.32182	C1QC	0	0.501202	PACS2	2.12779e-91	2.16102	PLP2	4.88185e-39	2.88726	GO:0032535	regulation of cellular component size	10/133	370/18670	0.000322232	0.0150937	0.011651	MT3/RND2/SPTBN1/MACF1/APOE/MAP1B/LRRC8A/RDX/ADD3/AQP4	10	GO:2000736	regulation of stem cell differentiation	28/655	116/18670	3.41399e-16	2.34264e-14	2.01131e-14	PSMB1/PSMA4/PSMC5/PSMD8/PSMA3/PSMC1/PSMB5/PSMA7/PSMD7/CDK6/PTN/PSMA2/PSMD3/PSMD11/OCIAD1/HSPA9/PSMD14/PSMB2/PSMB7/TCF12/PSMB6/PSMD4/PSMB4/PSMC3/DHX36/PSMD2/PSMD13/PSMB3	28	GO:0051017	actin filament bundle assembly	8/148	153/18670	3.02779e-05	0.00154005	0.00112095	ACTN1/FSCN1/PLS3/PFN1/ACTN4/TPM1/RHOB/WASF2	8	GO:0002262	myeloid cell homeostasis
RARRES3	0	0.455809	YBX1	0	0.827839	TPM4	1.42653e-141	0.9214	MS4A7	0	4.29958	FTL	0	0.476974	SORT1	1.8547e-87	2.37877	SLA	5.73868e-39	2.68793	GO:0097756	negative regulation of blood vessel diameter	5/133	84/18670	0.000334679	0.0154318	0.0119119	ATP1A2/BBS2/AGT/EDNRB/GJA1	5	GO:0042255	ribosome assembly	21/655	63/18670	1.41562e-15	9.5621e-14	8.20969e-14	RPS5/RPLP0/RPL3/C1QBP/RPL24/RPS15/RPL5/MRPS7/SBDS/RSL24D1/RPL11/RPS14/RPSA/RPL38/NPM1/RPS27L/RPL12/RPL23A/RPS28/EIF6/MRPL20	21	GO:1903828	negative regulation of cellular protein localization	7/148	112/18670	3.08568e-05	0.00154005	0.00112095	PICALM/TGFB1/ARF6/PKIG/UBE2J1/LEPROT/TAX1BP3	7	GO:0002495	antigen processing and presentation of peptide antigen via MHC class II
HSPB1	0	0.427393	ZNF428	0	0.786008	THY1	1.93262e-140	1.31606	MS4A6A	0	4.27486	APOE	0	0.403077	MBNL2	2.74967e-86	1.9854	ELF1	1.00836e-38	2.16055	GO:0050770	regulation of axonogenesis	7/133	183/18670	0.000341409	0.0155	0.0119645	MT3/METRN/RND2/MACF1/APOE/MAP1B/NTRK2	7	GO:0002479	antigen processing and presentation of exogenous peptide antigen via MHC class I, TAP-dependent	22/655	75/18670	6.25339e-15	4.15899e-13	3.57076e-13	PSMB1/PSMA4/PSMC5/PSMD8/PSMA3/PSMC1/PSMB5/PSMA7/PSMD7/PSMA2/PSMD3/PSMD11/PSMD14/PSMB2/PSMB7/PSMB6/PSMD4/PSMB4/PSMC3/PSMD2/PSMD13/PSMB3	22	GO:0007492	endoderm development	6/148	76/18670	3.10397e-05	0.00154005	0.00112095	TGFB1/FN1/COL4A2/LAMC1/COL6A1/CTNNB1	6	GO:0051249	regulation of lymphocyte activation
MBP	0	0.401862	RPL17	0	0.762739	SLC2A1	4.78991e-139	1.54409	CORO1A	0	4.25951	FTH1	0	0.392234	C1orf198	1.70506e-85	2.53065	RPS27A	2.06695e-38	2.04747	GO:0098754	detoxification	6/133	131/18670	0.000352248	0.0155736	0.0120213	MT3/APOE/MT1E/MT1X/MT1F/MT1M	6	GO:0006403	RNA localization	37/655	230/18670	7.77591e-15	5.09322e-13	4.37286e-13	PRPF6/NUTF2/FBL/SRSF9/MRPL18/NCBP2/RPS15/CCT4/SFPQ/SRSF11/TCP1/KHDRBS1/HNRNPA2B1/SRSF6/RAN/EIF5A/HNRNPA1/CCT7/DHX9/SRSF1/SSB/NHP2/CCT6A/CCT5/CCT8/SEC13/CCT3/CCT2/UPF3A/HNRNPA3/TOMM20/DHX36/NPM1/NOP10/RNPS1/EIF6/RBM8A	37	GO:0060351	cartilage development involved in endochondral bone morphogenesis	5/148	47/18670	3.43157e-05	0.00165896	0.0012075	COL6A1/SERPINH1/TGFBR2/VWA1/ANXA2	5	GO:0002504	antigen processing and presentation of peptide or polysaccharide antigen via MHC class II
SLC1A3	0	0.384421	MT3	0	0.750455	TIMP1	9.37739e-138	1.71922	C5AR1	0	4.22149	ACSL1	0	0.35581	PLEKHB1	1.92638e-85	4.2392	RPS14	3.01108e-38	2.50379	GO:0050772	positive regulation of axonogenesis	5/133	85/18670	0.000353585	0.0155736	0.0120213	METRN/RND2/MACF1/MAP1B/NTRK2	5	GO:0043618	regulation of transcription from RNA polymerase II promoter in response to stress	27/655	121/18670	9.46787e-15	6.1089e-13	5.24489e-13	PSMB1/PSMA4/SIRT2/PSMC5/PSMD8/RBX1/PSMA3/PSMC1/PSMB5/PSMA7/PSMD7/PSMA2/PSMD3/PSMD11/PSMD14/EGR1/PSMB2/PSMB7/PSMB6/PSMD4/PSMB4/PSMC3/RBPJ/UBB/PSMD2/PSMD13/PSMB3	27	GO:0060349	bone morphogenesis	7/148	114/18670	3.45879e-05	0.00165896	0.0012075	MEF2C/TGFB1/COL6A1/SERPINH1/TGFBR2/VWA1/ANXA2	7	GO:0019058	viral life cycle
ZFP36L1	0	0.256729	CYCS	0	0.744146	TPM1	1.79504e-136	1.2843	TBXAS1	0	4.20214	LAPTM5	0	0.336387	PXK	1.56591e-83	2.54553	EVI2B	3.96391e-38	2.29153	GO:0032462	regulation of protein homooligomerization	3/133	20/18670	0.000368698	0.0157367	0.0121473	CRYAB/CLU/APOE	3	GO:0042254	ribosome biogenesis	42/655	297/18670	1.21291e-14	7.71087e-13	6.62029e-13	RPS5/DDX18/RPLP0/RPL3/NOP56/RPS16/FBL/C1QBP/RPL24/RPS15/RPL5/MRPS7/SBDS/RPL27/RAN/RPL35/RSL24D1/RPS24/RPS2/RPL11/RPS8/NHP2/RPL7/MALSU1/RPS14/RPSA/PA2G4/RSL1D1/RPS21/RPS7/RPL38/TRMT112/NPM1/NOP10/RPL35A/RPS27L/RPL12/RPL23A/RPL10A/RPS28/EIF6/MRPL20	42	GO:0003433	chondrocyte development involved in endochondral bone morphogenesis	4/148	24/18670	3.56099e-05	0.00165896	0.0012075	COL6A1/SERPINH1/TGFBR2/VWA1	4	GO:0002696	positive regulation of leukocyte activation
WLS	5.71048e-305	0.309896	HNRNPA2B1	0	0.743965	VASP	2.68625e-134	0.926573	SLA	0	4.20154	PSAP	0	0.315309	CD9	1.92998e-82	2.97904	ARPC1B	2.22172e-37	2.51322	GO:0060008	Sertoli cell differentiation	3/133	20/18670	0.000368698	0.0157367	0.0121473	SOX9/RAB13/FLNA	3	GO:0031146	SCF-dependent proteasomal ubiquitin-dependent protein catabolic process	24/655	95/18670	1.50342e-14	9.41924e-13	8.08704e-13	PSMB1/PSMA4/PSMC5/PSMD8/RBX1/PSMA3/PSMC1/PSMB5/PSMA7/PSMD7/PSMA2/PSMD3/PSMD11/SKP1/PSMD14/PSMB2/PSMB7/PSMB6/PSMD4/PSMB4/PSMC3/PSMD2/PSMD13/PSMB3	24	GO:0061572	actin filament bundle organization	8/148	157/18670	3.64197e-05	0.00165896	0.0012075	ACTN1/FSCN1/PLS3/PFN1/ACTN4/TPM1/RHOB/WASF2	8	GO:0001959	regulation of cytokine-mediated signaling pathway
GPC1	1.2905e-298	0.64499	UBB	0	0.735009	ACTN4	6.22027e-134	1.15112	PSAP	0	4.20065	CREG1	0	0.308317	CSRP1	2.38886e-81	4.37157	LEPROTL1	4.41883e-37	3.03105	GO:0003333	amino acid transmembrane transport	5/133	86/18670	0.000373287	0.0157367	0.0121473	ATP1A2/SLC1A3/SLC1A2/AGT/LRRC8A	5	GO:0042590	antigen processing and presentation of exogenous peptide antigen via MHC class I	22/655	79/18670	2.08467e-14	1.28743e-12	1.10534e-12	PSMB1/PSMA4/PSMC5/PSMD8/PSMA3/PSMC1/PSMB5/PSMA7/PSMD7/PSMA2/PSMD3/PSMD11/PSMD14/PSMB2/PSMB7/PSMB6/PSMD4/PSMB4/PSMC3/PSMD2/PSMD13/PSMB3	22	GO:0032963	collagen metabolic process	7/148	115/18670	3.65879e-05	0.00165896	0.0012075	PLOD1/TGFB1/ENG/PDGFRB/SERPINH1/ITGB1/F2R	7	GO:1902107	positive regulation of leukocyte differentiation
ADD3	1.60926e-294	0.523166	H3F3A	0	0.725287	TGFB1	6.279e-130	0.934459	UCP2	0	4.19175	C3	0	0.306318	SLC48A1	3.71225e-81	3.12695	RARRES3	9.79886e-37	3.99081	GO:0050678	regulation of epithelial cell proliferation	10/133	378/18670	0.00038143	0.0158535	0.0122374	SPARC/HES1/F3/SOX9/APOE/EDNRB/GJA1/NUPR1/SOX2/ZFP36L1	10	GO:0010948	negative regulation of cell cycle process	46/655	361/18670	3.34832e-14	2.02196e-12	1.73598e-12	PSMB1/FHL1/PSMA4/PSMC5/CBX5/PSMD8/RBX1/PSMA3/PSMC1/PSMB5/PSMA7/RBBP7/PSMD7/CDK6/PSMA2/PSMD3/PSMD11/SKP1/PSMD14/MAD2L2/GADD45A/SYF2/CBX3/SOX4/RPL23/PSMB2/PRMT1/UXT/CHMP2A/TAOK3/CDK4/PSMB7/PSMB6/PSMD4/PSMB4/PRMT2/RBBP4/PTTG1/RAD21/PSMC3/PSMD2/AURKAIP1/NPM1/RPS27L/PSMD13/PSMB3	46	GO:0045766	positive regulation of angiogenesis	9/148	204/18670	3.68219e-05	0.00165896	0.0012075	ENG/RAMP2/BTG1/ETS1/ANXA1/RHOB/ITGB1/JAK1/TGFBR2	9	GO:0050867	positive regulation of cell activation
C6orf1	5.20569e-284	0.409283	PPDPF	0	0.711938	GJA1	6.42427e-130	1.33378	ITM2B	0	4.19057	C1QB	0	0.298956	BIN1	7.48595e-79	2.30247	RPL30	1.49137e-36	2.2851	GO:1990778	protein localization to cell periphery	9/133	311/18670	0.000393533	0.0159113	0.012282	SPTBN1/BBS2/MACF1/RDX/RAB13/LYPD1/VAMP5/FLNA/S100A10	9	GO:0043620	regulation of DNA-templated transcription in response to stress	27/655	127/18670	3.36759e-14	2.02196e-12	1.73598e-12	PSMB1/PSMA4/SIRT2/PSMC5/PSMD8/RBX1/PSMA3/PSMC1/PSMB5/PSMA7/PSMD7/PSMA2/PSMD3/PSMD11/PSMD14/EGR1/PSMB2/PSMB7/PSMB6/PSMD4/PSMB4/PSMC3/RBPJ/UBB/PSMD2/PSMD13/PSMB3	27	GO:0022409	positive regulation of cell-cell adhesion	10/148	255/18670	3.70373e-05	0.00165896	0.0012075	LGALS1/TGFB1/PODXL/IL6ST/ETS1/ANXA1/MYO10/THY1/TGFBR2/CITED2	10	GO:0032956	regulation of actin cytoskeleton organization
HES1	3.13428e-281	0.71421	GSTP1	0	0.656973	TPM2	2.29145e-128	1.69495	CREG1	0	4.16199	CXCL16	0	0.294398	SPOCK1	7.65213e-79	1.67806	SH3BGRL3	1.60539e-36	3.59755	GO:0030900	forebrain development	10/133	381/18670	0.00040585	0.0159113	0.012282	SLC1A2/RFX4/HES1/BBS2/DCLK1/NTRK2/DCLK2/ID4/SOX2/FLNA	10	GO:0002478	antigen processing and presentation of exogenous peptide antigen	31/655	175/18670	8.37541e-14	4.95985e-12	4.25836e-12	PSMB1/PSMA4/DYNC1I2/PSMC5/DYNLL1/PSMD8/PSMA3/PSMC1/PSMB5/PSMA7/PSMD7/PSMA2/PSMD3/PSMD11/PSMD14/PSMB2/DYNC1LI2/PSMB7/DCTN3/PSMB6/ARF1/SEC13/PSMD4/PSMB4/AP2M1/PSMC3/PSMD2/DCTN2/PSMD13/DYNLL2/PSMB3	31	GO:0001570	vasculogenesis	6/148	79/18670	3.87036e-05	0.00167309	0.00121778	TGFB1/ENG/PDGFRB/RAMP2/TGFBR2/CTNNB1	6	GO:0002431	Fc receptor mediated stimulatory signaling pathway
DKK3	1.51206e-276	0.719443	COX6C	0	0.58016	ARHGEF12	3.45693e-128	1.12716	RGS2	0	4.15326	SRGN	0	0.273396	PMP22	3.01828e-73	4.64364	RPL21	2.16662e-36	2.27385	GO:2001238	positive regulation of extrinsic apoptotic signaling pathway	4/133	49/18670	0.000406811	0.0159113	0.012282	TIMP3/AGT/ITM2C/PEA15	4	GO:0002244	hematopoietic progenitor cell differentiation	30/655	166/18670	1.22314e-13	7.14542e-12	6.13482e-12	PSMB1/PSMA4/XRCC5/PSMC5/PSMD8/PSMA3/PSMC1/PSMB5/PSMA7/PSMD7/CDK6/PTPRZ1/PSMA2/PSMD3/PSMD11/HSPA9/PSMD14/SOX4/PSMB2/PSMB7/TCF12/PSMB6/PSMD4/PSMB4/PSMC3/EEF2/DHX36/PSMD2/PSMD13/PSMB3	30	GO:0003151	outflow tract morphogenesis	6/148	79/18670	3.87036e-05	0.00167309	0.00121778	MEF2C/JAG1/ENG/TGFBR2/CITED2/CTNNB1	6	GO:0030833	regulation of actin filament polymerization
NFIA	8.95759e-275	0.560386	LAPTM4B	2.17677e-305	1.0246	MYL12B	3.53874e-128	0.381449	SLC2A5	0	4.14792	TMSB4X	0	0.253565	FTH1	5.34615e-69	0.726093	RPS25	3.05518e-36	2.12009	GO:1903825	organic acid transmembrane transport	6/133	135/18670	0.000413702	0.0159113	0.012282	ATP1A2/SLC1A3/SLC1A2/AGT/LRRC8A/IRS2	6	GO:0002474	antigen processing and presentation of peptide antigen via MHC class I	23/655	96/18670	1.82198e-13	1.05019e-11	9.01659e-12	PSMB1/PSMA4/PSMC5/PSMD8/PSMA3/PSMC1/PSMB5/PSMA7/PSMD7/PSMA2/PSMD3/PSMD11/PSMD14/PSMB2/PSMB7/PSMB6/SEC13/PSMD4/PSMB4/PSMC3/PSMD2/PSMD13/PSMB3	23	GO:0035690	cellular response to drug	12/148	369/18670	3.8909e-05	0.00167309	0.00121778	CYBA/MEF2C/TGFB1/GNAI2/KLF9/KLF2/ETS1/ANXA1/RHOB/PPP1R14A/CTNNB1/PTEN	12	GO:0051258	protein polymerization
CTNND2	3.29635e-273	0.674256	DYNLL1	3.69128e-303	0.757612	MFGE8	2.79518e-127	1.10183	S100A11	0	4.12393	COTL1	1.72868e-287	1.03621	FEZ1	1.01706e-68	3.42843	CD44	1.27174e-35	2.82431	GO:1905039	carboxylic acid transmembrane transport	6/133	135/18670	0.000413702	0.0159113	0.012282	ATP1A2/SLC1A3/SLC1A2/AGT/LRRC8A/IRS2	6	GO:0045930	negative regulation of mitotic cell cycle	43/655	338/18670	2.49299e-13	1.39994e-11	1.20194e-11	PSMB1/FHL1/PSMA4/TOP2B/PSMC5/PSMD8/RBX1/PSMA3/PSMC1/PSMB5/PSMA7/PSMD7/CDK6/PSMA2/PSMD3/PSMD11/SKP1/RPL24/PSMD14/MAD2L2/GADD45A/SYF2/SOX4/PSMB2/PRMT1/TAOK3/CDK4/PSMB7/PSMB6/EGFR/BTG3/PSMD4/PSMB4/PRMT2/PTTG1/RAD21/PSMC3/PSMD2/AURKAIP1/GADD45GIP1/RPS27L/PSMD13/PSMB3	43	GO:0002064	epithelial cell development	9/148	207/18670	4.12662e-05	0.00174667	0.00127135	JAG1/TJP1/ENG/PODXL/IQGAP1/MSN/CTNNB1/MYADM/PECAM1	9	GO:0030968	endoplasmic reticulum unfolded protein response
ITGB8	2.46541e-260	0.414706	TBCB	2.08304e-302	0.678119	FILIP1L	3.18459e-123	1.14272	ARHGDIB	0	4.11719	NR4A1	6.07866e-283	0.386575	DPYSL2	2.13327e-65	2.19996	RPL3	6.85658e-35	1.99453	GO:1901888	regulation of cell junction assembly	5/133	88/18670	0.000415171	0.0159113	0.012282	MACF1/AGT/GJA1/FAM107A/S100A10	5	GO:0019884	antigen processing and presentation of exogenous antigen	31/655	182/18670	2.51653e-13	1.39994e-11	1.20194e-11	PSMB1/PSMA4/DYNC1I2/PSMC5/DYNLL1/PSMD8/PSMA3/PSMC1/PSMB5/PSMA7/PSMD7/PSMA2/PSMD3/PSMD11/PSMD14/PSMB2/DYNC1LI2/PSMB7/DCTN3/PSMB6/ARF1/SEC13/PSMD4/PSMB4/AP2M1/PSMC3/PSMD2/DCTN2/PSMD13/DYNLL2/PSMB3	31	GO:0010712	regulation of collagen metabolic process	5/148	49/18670	4.21191e-05	0.00174667	0.00127135	TGFB1/ENG/PDGFRB/ITGB1/F2R	5	GO:0001933	negative regulation of protein phosphorylation
NDRG4	1.55406e-259	0.394068	COX6A1	1.0215e-301	0.700904	SELM	1.79489e-121	1.09635	NINJ1	0	4.10701	CTSC	7.39194e-269	0.791525	PEBP1	1.83105e-61	2.21931	RPL37	1.12589e-34	1.04216	GO:0010951	negative regulation of endopeptidase activity	8/133	250/18670	0.000429487	0.0160669	0.0124021	CD44/TIMP2/MT3/TIMP3/CST3/PCSK1N/CRYAB/AGT	8	GO:0042273	ribosomal large subunit biogenesis	20/655	71/18670	2.52591e-13	1.39994e-11	1.20194e-11	DDX18/RPLP0/RPL3/RPL24/RPL5/RPL35/RSL24D1/RPL11/NHP2/RPL7/MALSU1/RSL1D1/RPL38/NPM1/RPL35A/RPL12/RPL23A/RPL10A/EIF6/MRPL20	20	GO:0003007	heart morphogenesis	10/148	259/18670	4.22451e-05	0.00174667	0.00127135	MEF2C/JAG1/TGFB1/ENG/TPM1/TGFBR2/SPRY1/CITED2/CTNNB1/INSR	10	GO:0022409	positive regulation of cell-cell adhesion
METTL7A	1.13096e-257	0.543297	CADM2	9.83779e-299	1.11021	KLF2	3.10595e-121	0.962476	TPT1	0	4.06087	ETS2	1.12069e-268	0.805784	LAMP2	9.09944e-61	3.08778	RPL39	2.34817e-34	1.84201	GO:0045104	intermediate filament cytoskeleton organization	4/133	50/18670	0.000439763	0.0160669	0.0124021	MACF1/GFAP/NES/DST	4	GO:0071456	cellular response to hypoxia	33/655	207/18670	2.94723e-13	1.61277e-11	1.38467e-11	PSMB1/PSMA4/SIRT2/ENO1/GNB1/PSMC5/PSMD8/RBX1/PSMA3/PSMC1/PSMB5/PSMA7/PSMD7/PTN/CHCHD2/PSMA2/PSMD3/PSMD11/PSMD14/EGR1/PSMB2/HP1BP3/PSMB7/PSMB6/PSMD4/PSMB4/PSMC3/RBPJ/UBB/PSMD2/PSMD13/PHB2/PSMB3	33	GO:0051701	interaction with host	9/148	209/18670	4.44746e-05	0.00179817	0.00130883	HYAL2/LGALS1/TGFB1/IFITM3/ITGB1/CTNNB1/INSR/IFITM2/LAMP1	9	GO:0035966	response to topologically incorrect protein
RAB13	2.21653e-254	0.431821	ACTG1	4.28704e-294	0.762521	SPARCL1	1.03073e-119	0.987515	MSR1	0	4.04704	CORO1A	1.40359e-259	0.289853	PTMA	9.62961e-58	1.1496	RPL18A	2.36027e-33	1.79776	GO:0086009	membrane repolarization	4/133	50/18670	0.000439763	0.0160669	0.0124021	ATP1A2/ATP1B2/GJA1/FLNA	4	GO:0044106	cellular amine metabolic process	26/655	129/18670	3.79851e-13	2.05262e-11	1.76231e-11	PSMB1/PSMA4/PSMC5/DHPS/PSMD8/PSMA3/PSMC1/PSMB5/PSMA7/PSMD7/PSMA2/PSMD3/PSMD11/PSMD14/ODC1/PARK7/PSMB2/PNKD/PSMB7/PSMB6/PSMD4/PSMB4/PSMC3/PSMD2/PSMD13/PSMB3	26	GO:0110110	positive regulation of animal organ morphogenesis	6/148	81/18670	4.46057e-05	0.00179817	0.00130883	JAG1/TGFB1/ENG/TGFBR2/SPRY1/CTNNB1	6	GO:0060759	regulation of response to cytokine stimulus
TOMM7	1.77847e-248	0.296533	CHI3L1	5.12371e-290	0.654203	SHC1	6.18345e-119	0.934599	CDKN1A	0	4.04132	ELL2	1.67548e-242	1.14257	LANCL1	1.42282e-57	2.34512	ANXA1	4.84339e-33	4.47935	GO:0021537	telencephalon development	8/133	251/18670	0.000441009	0.0160669	0.0124021	SLC1A2/RFX4/HES1/BBS2/NTRK2/DCLK2/ID4/FLNA	8	GO:1901991	negative regulation of mitotic cell cycle phase transition	36/655	248/18670	4.46218e-13	2.38148e-11	2.04466e-11	PSMB1/FHL1/PSMA4/PSMC5/PSMD8/RBX1/PSMA3/PSMC1/PSMB5/PSMA7/PSMD7/CDK6/PSMA2/PSMD3/PSMD11/SKP1/PSMD14/MAD2L2/GADD45A/SYF2/SOX4/PSMB2/PRMT1/TAOK3/CDK4/PSMB7/PSMB6/PSMD4/PSMB4/PRMT2/RAD21/PSMC3/PSMD2/RPS27L/PSMD13/PSMB3	36	GO:0032967	positive regulation of collagen biosynthetic process	4/148	26/18670	4.94867e-05	0.00194628	0.00141663	TGFB1/ENG/PDGFRB/F2R	4	GO:0006826	iron ion transport
RND2	2.79325e-246	0.569154	ODC1	1.08124e-287	0.714246	SLC7A1	1.66538e-117	1.19679	ST6GAL1	0	4.03665	GRN	4.40141e-217	1.04104	GNAO1	2.94642e-56	1.74026	CDC42SE2	6.72232e-33	3.35669	GO:0008584	male gonad development	6/133	138/18670	0.000465053	0.0167362	0.0129188	SOX9/RAB13/GJA1/RHOBTB3/NUPR1/FLNA	6	GO:0048002	antigen processing and presentation of peptide antigen	31/655	189/18670	7.15669e-13	3.77297e-11	3.23935e-11	PSMB1/PSMA4/DYNC1I2/PSMC5/DYNLL1/PSMD8/PSMA3/PSMC1/PSMB5/PSMA7/PSMD7/PSMA2/PSMD3/PSMD11/PSMD14/PSMB2/DYNC1LI2/PSMB7/DCTN3/PSMB6/ARF1/SEC13/PSMD4/PSMB4/AP2M1/PSMC3/PSMD2/DCTN2/PSMD13/DYNLL2/PSMB3	31	GO:0071711	basement membrane organization	4/148	26/18670	4.94867e-05	0.00194628	0.00141663	NID1/RAMP2/ITGB1/COL4A1	4	GO:0048872	homeostasis of number of cells
CALD1	3.00021e-243	0.509982	SCG3	2.54401e-287	1.12636	PLS3	2.27469e-117	0.830542	RAB20	0	4.03623	RNF149	1.83394e-205	0.786638	CALM2	1.72508e-54	2.24451	RPS4X	6.88023e-33	2.54961	GO:0045103	intermediate filament-based process	4/133	51/18670	0.000474574	0.0167766	0.01295	MACF1/GFAP/NES/DST	4	GO:0002223	stimulatory C-type lectin receptor signaling pathway	24/655	113/18670	9.23594e-13	4.81048e-11	4.13011e-11	PSMB1/FYN/PSMA4/PSMC5/PSMD8/PSMA3/PSMC1/PSMB5/PSMA7/PSMD7/PSMA2/PSMD3/PSMD11/SKP1/PSMD14/PSMB2/PSMB7/PSMB6/PSMD4/PSMB4/PSMC3/PSMD2/PSMD13/PSMB3	24	GO:0045599	negative regulation of fat cell differentiation	5/148	51/18670	5.12297e-05	0.00198133	0.00144215	WWTR1/JAG1/TGFB1/SORT1/CCDC85B	5	GO:0032271	regulation of protein polymerization
NEAT1	7.29093e-243	0.964995	MAGED1	2.7143e-285	1.16598	FKBP1A	1.63237e-115	0.611882	APOC1	0	4.0103	FCGRT	2.31743e-199	0.615264	B3GAT1	1.48375e-53	1.42225	VAMP8	7.82808e-33	2.69399	GO:0031333	negative regulation of protein complex assembly	6/133	139/18670	0.00048323	0.0167766	0.01295	CRYAB/SPTBN1/CLU/THRA/RDX/ADD3	6	GO:0036294	cellular response to decreased oxygen levels	33/655	217/18670	1.14568e-12	5.89618e-11	5.06226e-11	PSMB1/PSMA4/SIRT2/ENO1/GNB1/PSMC5/PSMD8/RBX1/PSMA3/PSMC1/PSMB5/PSMA7/PSMD7/PTN/CHCHD2/PSMA2/PSMD3/PSMD11/PSMD14/EGR1/PSMB2/HP1BP3/PSMB7/PSMB6/PSMD4/PSMB4/PSMC3/RBPJ/UBB/PSMD2/PSMD13/PHB2/PSMB3	33	GO:0007568	aging	11/148	321/18670	5.16068e-05	0.00198133	0.00144215	SLC12A2/HYAL2/PICALM/TIMP1/TGFB1/ENG/PDGFRB/COL4A2/LMNA/TGFBR2/PTEN	11	GO:0070997	neuron death
EMP1	7.74303e-242	0.588998	NFIX	9.58663e-284	0.70467	ANXA1	2.39305e-112	0.316007	DUSP2	0	4.00354	TSPO	3.21444e-197	0.723701	STMN1	8.13846e-49	1.60529	RPL19	2.27494e-32	2.52281	GO:0046546	development of primary male sexual characteristics	6/133	139/18670	0.00048323	0.0167766	0.01295	SOX9/RAB13/GJA1/RHOBTB3/NUPR1/FLNA	6	GO:0090263	positive regulation of canonical Wnt signaling pathway	27/655	147/18670	1.39131e-12	7.07604e-11	6.07524e-11	PSMB1/PSMA4/PSMC5/PSMD8/PSMA3/PSMC1/PSMB5/PSMA7/PSMD7/PSMA2/PSMD3/PSMD11/PSMD14/SOX4/PSMB2/PIN1/PSMB7/PSMB6/EGFR/PSMD4/PSMB4/PSMC3/RBPJ/PSMD2/PSMD13/CSNK1E/PSMB3	27	GO:0060562	epithelial tube morphogenesis	11/148	322/18670	5.30733e-05	0.00201366	0.00146568	MEF2C/TGFB1/ENG/PFN1/VASP/PODXL/RHOB/TGFBR2/SPRY1/CTNNB1/COL4A1	11	GO:0032535	regulation of cellular component size
S100A13	1.22212e-233	0.69951	ATP5G3	1.39762e-283	0.633144	TIMP3	4.41792e-112	1.47849	HCLS1	0	3.99491	GLUL	5.10389e-191	0.521276	SYNGR2	1.21277e-48	2.14333	CARD16	3.22162e-32	3.33074	GO:0003012	muscle system process	11/133	465/18670	0.000501449	0.0172067	0.013282	ATP1A2/CRYAB/IGFBP5/CALD1/BBS2/DTNA/AGT/EDNRB/GJA1/GATM/FLNA	11	GO:0002220	innate immune response activating cell surface receptor signaling pathway	24/655	116/18670	1.6884e-12	8.48718e-11	7.2868e-11	PSMB1/FYN/PSMA4/PSMC5/PSMD8/PSMA3/PSMC1/PSMB5/PSMA7/PSMD7/PSMA2/PSMD3/PSMD11/SKP1/PSMD14/PSMB2/PSMB7/PSMB6/PSMD4/PSMB4/PSMC3/PSMD2/PSMD13/PSMB3	24	GO:0045765	regulation of angiogenesis	12/148	383/18670	5.5713e-05	0.00206941	0.00150625	ENG/KLF2/RAMP2/BTG1/COL4A2/ETS1/ANXA1/RHOB/ITGB1/JAK1/TGFBR2/CTNNB1	12	GO:0034620	cellular response to unfolded protein
MT3	6.80674e-228	0.320818	LIMA1	1.41362e-273	1.4106	CLIC1	1.17839e-110	0.291774	TM6SF1	0	3.98617	ANXA1	5.69901e-188	1.17597	TRIM2	4.6619e-45	1.94904	RPL10A	6.13207e-32	2.10187	GO:0055078	sodium ion homeostasis	4/133	52/18670	0.000511306	0.0173433	0.0133874	ATP1A2/ATP1B2/AGT/EDNRB	4	GO:0038061	NIK/NF-kappaB signaling	30/655	183/18670	1.71106e-12	8.50217e-11	7.29967e-11	PSMB1/PSMA4/PSMC5/PSMD8/PSMA3/PSMC1/PSMB5/PSMA7/PSMD7/PSMA2/PSMD3/PSMD11/SKP1/PSMD14/PSMB2/CHI3L1/PSMB7/APP/PSMB6/EGFR/RPS3/PSMD4/PSMB4/PSMC3/TERF2IP/PSMD2/PSMD13/HMGB1/COPS8/PSMB3	30	GO:0072015	glomerular visceral epithelial cell development	3/148	10/18670	5.62349e-05	0.00206941	0.00150625	JAG1/PODXL/IQGAP1	3	GO:0045824	negative regulation of innate immune response
PCDH9	1.31423e-223	0.750455	HNRNPH1	1.44399e-273	0.996805	CD59	4.52781e-107	1.30354	NFKBID	0	3.97483	SLC2A3	1.53421e-171	0.942346	TUBA1A	1.25101e-44	1.90341	RPL31	3.40376e-31	2.41672	GO:1902475	L-alpha-amino acid transmembrane transport	4/133	53/18670	0.000550016	0.0175164	0.013521	ATP1A2/SLC1A3/SLC1A2/AGT	4	GO:0009060	aerobic respiration	21/655	87/18670	1.76171e-12	8.65438e-11	7.43035e-11	UQCRC1/MDH1/NDUFS8/COX6A1/NDUFS7/SDHB/COX6B1/COX7C/COX4I1/COX7B/COX5B/UQCRC2/MDH2/SUCLG1/COX6C/CYCS/UQCRH/COX8A/COX5A/UQCR10/NDUFA4	21	GO:0035051	cardiocyte differentiation	8/148	167/18670	5.64676e-05	0.00206941	0.00150625	MEF2C/JAG1/TGFB1/PDGFRB/ITGB1/LMNA/SPRY1/ANXA2	8	GO:0071375	cellular response to peptide hormone stimulus
IFI27L2	2.6837e-218	0.263911	SHFM1	8.91522e-271	0.751993	VAMP5	3.0988e-105	0.908184	SCIN	0	3.9255	TMSB10	8.158e-171	0.312027	JAM3	1.82195e-44	1.76494	DDIT4	1.77515e-30	2.90194	GO:0035296	regulation of tube diameter	6/133	143/18670	0.000561545	0.0175164	0.013521	ATP1A2/BBS2/APOE/AGT/EDNRB/GJA1	6	GO:0009308	amine metabolic process	26/655	138/18670	1.96815e-12	9.5599e-11	8.2078e-11	PSMB1/PSMA4/PSMC5/DHPS/PSMD8/PSMA3/PSMC1/PSMB5/PSMA7/PSMD7/PSMA2/PSMD3/PSMD11/PSMD14/ODC1/PARK7/PSMB2/PNKD/PSMB7/PSMB6/PSMD4/PSMB4/PSMC3/PSMD2/PSMD13/PSMB3	26	GO:0010714	positive regulation of collagen metabolic process	4/148	27/18670	5.77363e-05	0.00209213	0.00152279	TGFB1/ENG/PDGFRB/F2R	4	GO:0110053	regulation of actin filament organization
NLRP1	3.00896e-216	0.609081	DTD1	1.21387e-270	1.31912	CDH11	7.3241e-104	0.574589	BIN1	0	3.89163	GNA13	1.43717e-169	0.984111	SVIP	6.44447e-44	1.33992	PTMA	2.99108e-30	1.71474	GO:0050880	regulation of blood vessel size	6/133	143/18670	0.000561545	0.0175164	0.013521	ATP1A2/BBS2/APOE/AGT/EDNRB/GJA1	6	GO:0060071	Wnt signaling pathway, planar cell polarity pathway	23/655	108/18670	2.59951e-12	1.24863e-10	1.07203e-10	PSMB1/PSMA4/PSMC5/PSMD8/PSMA3/PSMC1/PSMB5/PSMA7/PSMD7/PSMA2/PSMD3/PSMD11/PSMD14/PSMB2/PSMB7/PSMB6/PSMD4/PSMB4/AP2M1/PSMC3/PSMD2/PSMD13/PSMB3	23	GO:0007043	cell-cell junction assembly	7/148	124/18670	5.92444e-05	0.00212293	0.00154521	FSCN1/TJP1/ACTN4/RAMP2/TLN1/CDH11/PECAM1	7	GO:2001233	regulation of apoptotic signaling pathway
VAMP5	3.74549e-215	0.399814	BCHE	4.62375e-269	1.17477	H2AFJ	3.18503e-100	0.884065	JUNB	0	3.88278	PLTP	9.42329e-167	0.354811	GLTP	3.90751e-43	2.90122	EEF1A1	3.62739e-30	1.69099	GO:0097746	regulation of blood vessel diameter	6/133	143/18670	0.000561545	0.0175164	0.013521	ATP1A2/BBS2/APOE/AGT/EDNRB/GJA1	6	GO:0090175	regulation of establishment of planar polarity	23/655	110/18670	3.89986e-12	1.85265e-10	1.59062e-10	PSMB1/PSMA4/PSMC5/PSMD8/PSMA3/PSMC1/PSMB5/PSMA7/PSMD7/PSMA2/PSMD3/PSMD11/PSMD14/PSMB2/PSMB7/PSMB6/PSMD4/PSMB4/AP2M1/PSMC3/PSMD2/PSMD13/PSMB3	23	GO:0048660	regulation of smooth muscle cell proliferation	8/148	169/18670	6.14157e-05	0.0021661	0.00157663	CYBA/MEF2C/PDGFRB/GNAI2/TPM1/TGFBR2/CTNNB1/PTEN	8	GO:0060337	type I interferon signaling pathway
DST	4.94148e-212	0.730607	PTTG1	1.6798e-268	1.62698	SERF2	5.05952e-99	0.868287	RGS10	0	3.87745	HLA-C	2.8453e-150	0.34932	TIMP1	5.12957e-43	0.3484	RNF213	8.27356e-30	1.77303	GO:0015740	C4-dicarboxylate transport	3/133	23/18670	0.000563898	0.0175164	0.013521	SLC1A3/SLC1A2/LRRC8A	3	GO:0006457	protein folding	33/655	227/18670	4.1015e-12	1.92726e-10	1.65468e-10	GNB1/FKBP1A/NUDC/DNAJB11/ST13/PSMC1/PFDN4/CSNK2A1/PDCD5/HSPA8/HSPA9/CCT4/HSPE1/TCP1/PRDX4/CCT7/PFDN2/PDIA6/HSPD1/CCT6A/CCT5/PDIA4/VBP1/CCT8/UBXN1/CCT3/CCT2/PPIB/TBCA/GNB2/PPIA/CSNK2B/DNAJC19	33	GO:0032964	collagen biosynthetic process	5/148	53/18670	6.17925e-05	0.0021661	0.00157663	TGFB1/ENG/PDGFRB/SERPINH1/F2R	5	GO:0071357	cellular response to type I interferon
AP1S2	2.41303e-199	0.344859	PSMB6	2.98947e-265	1.03182	SPTBN1	5.88688e-99	1.12234	HLA-DPB1	0	3.84583	MFSD1	3.80547e-140	0.308711	RTN4	1.97442e-41	1.65853	RPL14	1.74322e-29	2.27592	GO:0015813	L-glutamate transmembrane transport	3/133	23/18670	0.000563898	0.0175164	0.013521	ATP1A2/SLC1A3/SLC1A2	3	GO:1901988	negative regulation of cell cycle phase transition	36/655	267/18670	4.1479e-12	1.92811e-10	1.6554e-10	PSMB1/FHL1/PSMA4/PSMC5/PSMD8/RBX1/PSMA3/PSMC1/PSMB5/PSMA7/PSMD7/CDK6/PSMA2/PSMD3/PSMD11/SKP1/PSMD14/MAD2L2/GADD45A/SYF2/SOX4/PSMB2/PRMT1/TAOK3/CDK4/PSMB7/PSMB6/PSMD4/PSMB4/PRMT2/RAD21/PSMC3/PSMD2/RPS27L/PSMD13/PSMB3	36	GO:0046651	lymphocyte proliferation	10/148	272/18670	6.37143e-05	0.00220945	0.00160818	MEF2C/TGFB1/IL6ST/ANXA1/MSN/TGFBR2/CD320/CTNNB1/CD151/SLC39A10	10	GO:0043620	regulation of DNA-templated transcription in response to stress
THRA	9.61294e-199	0.353047	HDAC2	3.02101e-265	1.00579	POMP	2.33662e-95	0.867195	FCGRT	0	3.80774	LIMS1	4.03341e-139	1.01948	C4orf48	4.47391e-39	1.55699	RPS16	1.85066e-28	1.20821	GO:0032331	negative regulation of chondrocyte differentiation	3/133	23/18670	0.000563898	0.0175164	0.013521	EFEMP1/SOX9/LTBP3	3	GO:0090090	negative regulation of canonical Wnt signaling pathway	29/655	178/18670	4.72578e-12	2.17335e-10	1.86597e-10	PSMB1/PSMA4/PSMC5/PSMD8/RBX1/PSMA3/PSMC1/PSMB5/PSMA7/PSMD7/PSMA2/PSMD3/PSMD11/MDK/CSNK1A1/PSMD14/IGFBP2/MAD2L2/EGR1/PSMB2/PSMB7/PSMB6/PSMD4/PSMB4/PSMC3/CDH2/PSMD2/PSMD13/PSMB3	29	GO:0043542	endothelial cell migration	10/148	273/18670	6.56942e-05	0.00225387	0.00164052	MEF2C/MYH9/TGFB1/ETS1/ANXA1/RHOB/ITGB1/PTEN/PTP4A3/PECAM1	10	GO:0001819	positive regulation of cytokine production
GAP43	1.48322e-195	0.344484	NFIB	3.52213e-264	0.924826	STOM	1.7174e-89	0.262608	TMEM176B	0	3.76751	LITAF	2.79076e-136	0.832811	FAIM2	1.4169e-38	1.62896	RPS18	3.21512e-28	2.40888	GO:0051043	regulation of membrane protein ectodomain proteolysis	3/133	23/18670	0.000563898	0.0175164	0.013521	TIMP2/TIMP3/APOE	3	GO:0071347	cellular response to interleukin-1	29/655	179/18670	5.45615e-12	2.48284e-10	2.13168e-10	PSMB1/PSMA4/PSMC5/PSMD8/RBX1/PSMA3/PSMC1/PSMB5/PSMA7/PSMD7/PSMA2/PSMD3/PSMD11/SKP1/PSMD14/EGR1/PSMB2/CHI3L1/PSMB7/PSMB6/RBMX/PSMD4/PSMB4/PSMC3/UBB/PSMD2/UBE2N/PSMD13/PSMB3	29	GO:0048659	smooth muscle cell proliferation	8/148	171/18670	6.67195e-05	0.00226495	0.00164858	CYBA/MEF2C/PDGFRB/GNAI2/TPM1/TGFBR2/CTNNB1/PTEN	8	GO:0032970	regulation of actin filament-based process
FADS2	2.81864e-192	0.830873	SOX2	2.44668e-262	0.643197	PFN1	2.3608e-89	0.548522	CD4	0	3.76574	SH3BGRL3	1.8417e-131	0.88726	TBCB	3.66232e-38	1.61702	RPL12	1.73351e-27	1.48139	GO:0035150	regulation of tube size	6/133	144/18670	0.000582583	0.0175912	0.0135788	ATP1A2/BBS2/APOE/AGT/EDNRB/GJA1	6	GO:0048863	stem cell differentiation	35/655	257/18670	6.19675e-12	2.79047e-10	2.3958e-10	PSMB1/PSMA4/XRCC5/PSMC5/PSMD8/PSMA3/PSMC1/PSMB5/PSMA7/PSMD7/CDK6/PTN/PSMA2/PSMD3/PSMD11/OCIAD1/HSPA9/BCHE/PSMD14/SOX21/PSMB2/PSMB7/TCF12/PSMB6/GPM6A/PSMD4/PSMB4/PSMC3/RBPJ/DHX36/PSMD2/SOX11/PSMD13/PDCD6/PSMB3	35	GO:0032943	mononuclear cell proliferation	10/148	274/18670	6.77262e-05	0.00227518	0.00165602	MEF2C/TGFB1/IL6ST/ANXA1/MSN/TGFBR2/CD320/CTNNB1/CD151/SLC39A10	10	GO:0007015	actin filament organization
HEY1	6.38399e-190	0.746555	UQCRH	2.65591e-261	1.35088	LAPTM4A	2.94293e-89	0.498267	TNFRSF1B	0	3.75239	RGS2	6.27143e-129	0.575322	DYNC1I2	4.42633e-38	1.66266	PABPC1	2.6771e-27	2.06061	GO:0010466	negative regulation of peptidase activity	8/133	262/18670	0.000585179	0.0175912	0.0135788	CD44/TIMP2/MT3/TIMP3/CST3/PCSK1N/CRYAB/AGT	8	GO:1904874	positive regulation of telomerase RNA localization to Cajal body	10/655	15/18670	6.76536e-12	3.01512e-10	2.58868e-10	CCT4/TCP1/CCT7/NHP2/CCT6A/CCT5/CCT8/CCT3/CCT2/NOP10	10	GO:0044706	multi-multicellular organism process	9/148	222/18670	7.09122e-05	0.00234224	0.00170484	TIMP1/TGFB1/SLC2A1/RAMP2/SLC38A2/ETS1/PAM/IGFBP7/TGFBR2	9	GO:0050792	regulation of viral process
LRRC8A	1.45785e-179	0.477045	SNRPE	3.0846e-261	0.878944	SLC39A10	3.64664e-84	1.40108	CTSH	0	3.73033	ATP1B3	6.1362e-120	0.446712	MAPK8IP1	2.01105e-37	1.82163	RPL36A	1.13885e-26	1.77056	GO:0050769	positive regulation of neurogenesis	11/133	474/18670	0.00058795	0.0175912	0.0135788	TIMP2/NDRG4/METRN/RND2/HES1/MACF1/APOE/MAP1B/AGT/NTRK2/FLNA	11	GO:0001736	establishment of planar polarity	24/655	124/18670	7.67127e-12	3.34979e-10	2.87601e-10	PAFAH1B1/PSMB1/PSMA4/PSMC5/PSMD8/PSMA3/PSMC1/PSMB5/PSMA7/PSMD7/PSMA2/PSMD3/PSMD11/PSMD14/PSMB2/PSMB7/PSMB6/PSMD4/PSMB4/AP2M1/PSMC3/PSMD2/PSMD13/PSMB3	24	GO:0006767	water-soluble vitamin metabolic process	6/148	88/18670	7.11751e-05	0.00234224	0.00170484	SLC2A3/CYB5R3/SLC2A1/PDXK/CD320/TCN2	6	GO:0043618	regulation of transcription from RNA polymerase II promoter in response to stress
SPTBN1	2.46674e-178	0.465468	FUS	4.45297e-258	0.686202	TAX1BP3	3.34816e-83	0.686957	KLF6	0	3.72772	NEAT1	5.38725e-115	0.773559	SECISBP2L	8.97005e-36	1.65291	RPL11	3.81204e-26	1.69649	GO:0044070	regulation of anion transport	5/133	95/18670	0.000590149	0.0175912	0.0135788	ATP1A2/APOE/AGT/AHCYL1/IRS2	5	GO:0007164	establishment of tissue polarity	24/655	124/18670	7.67127e-12	3.34979e-10	2.87601e-10	PAFAH1B1/PSMB1/PSMA4/PSMC5/PSMD8/PSMA3/PSMC1/PSMB5/PSMA7/PSMD7/PSMA2/PSMD3/PSMD11/PSMD14/PSMB2/PSMB7/PSMB6/PSMD4/PSMB4/AP2M1/PSMC3/PSMD2/PSMD13/PSMB3	24	GO:0010959	regulation of metal ion transport	12/148	394/18670	7.30128e-05	0.0023758	0.00172927	CYBA/TGFB1/PDGFRB/GNAI2/YWHAH/ACTN4/STOM/THY1/CTNNB1/PTEN/F2R/ANXA2	12	GO:0019886	antigen processing and presentation of exogenous peptide antigen via MHC class II
CEBPD	1.36215e-177	0.490739	H2AFV	1.15397e-257	0.812465	PAM	1.07526e-72	0.886951	CD37	0	3.71558	IFITM2	5.55273e-113	0.944885	RHOU	5.57575e-35	1.62716	RPL26	1.95089e-25	2.67528	GO:0006865	amino acid transport	6/133	145/18670	0.000604228	0.0178308	0.0137637	ATP1A2/SLC1A3/SLC1A2/AGT/LRRC8A/NTRK2	6	GO:0071453	cellular response to oxygen levels	33/655	234/18670	9.57584e-12	4.13964e-10	3.55415e-10	PSMB1/PSMA4/SIRT2/ENO1/GNB1/PSMC5/PSMD8/RBX1/PSMA3/PSMC1/PSMB5/PSMA7/PSMD7/PTN/CHCHD2/PSMA2/PSMD3/PSMD11/PSMD14/EGR1/PSMB2/HP1BP3/PSMB7/PSMB6/PSMD4/PSMB4/PSMC3/RBPJ/UBB/PSMD2/PSMD13/PHB2/PSMB3	33	GO:0030336	negative regulation of cell migration	11/148	334/18670	7.36683e-05	0.0023758	0.00172927	HYAL2/MEF2C/JAG1/TIMP1/TGFB1/ENG/TPM1/RHOB/THY1/CITED2/PTEN	11	GO:0050764	regulation of phagocytosis
SEC61G	1.13846e-176	0.466248	MAD2L2	5.10587e-253	1.47758	MGLL	3.29771e-71	0.834402	PTPN6	0	3.70296	MCL1	1.62693e-106	0.578641	BACE1	1.24132e-34	1.80815	PFN1	2.91272e-25	2.04862	GO:0006835	dicarboxylic acid transport	5/133	96/18670	0.000619058	0.0178597	0.013786	ATP1A2/SLC1A3/SLC1A2/LRRC8A/NTRK2	5	GO:0035567	non-canonical Wnt signaling pathway	26/655	150/18670	1.43382e-11	6.13702e-10	5.26904e-10	PSMB1/PSMA4/GNB1/PSMC5/PSMD8/PSMA3/PSMC1/PSMB5/PSMA7/PSMD7/PSMA2/PSMD3/PSMD11/PSMD14/PSMB2/PSMB7/PSMB6/PSMD4/PSMB4/AP2M1/PSMC3/PSMD2/PSMD13/CALM1/CSNK1E/PSMB3	26	GO:0003206	cardiac chamber morphogenesis	7/148	129/18670	7.61182e-05	0.00238382	0.0017351	MEF2C/JAG1/TGFB1/ENG/TPM1/TGFBR2/CITED2	7	GO:0030041	actin filament polymerization
MAP4	1.96248e-173	0.368298	PSIP1	6.14571e-251	0.785294	REEP3	7.88352e-71	0.859948	LAT2	0	3.70119	SOD2	2.98103e-105	0.527217	ARHGAP21	2.79098e-33	1.6826	MYH9	4.73356e-25	2.61519	GO:0061337	cardiac conduction	6/133	146/18670	0.000626493	0.0178597	0.013786	ATP1A2/ATP1B2/AGT/GJA1/AHCYL1/FLNA	6	GO:0019882	antigen processing and presentation	32/655	226/18670	1.77896e-11	7.53967e-10	6.4733e-10	PSMB1/PSMA4/DYNC1I2/PSMC5/DYNLL1/PSMD8/PSMA3/PSMC1/PSMB5/PSMA7/PSMD7/PSMA2/PSMD3/PSMD11/PSMD14/PSMB2/DYNC1LI2/PSMB7/DCTN3/PSMB6/ARF1/SEC13/PSMD4/PSMB4/AP2M1/PSMC3/PSMD2/DCTN2/RAB6A/PSMD13/DYNLL2/PSMB3	32	GO:0019852	L-ascorbic acid metabolic process	3/148	11/18670	7.68737e-05	0.00238382	0.0017351	SLC2A3/CYB5R3/SLC2A1	3	GO:0034101	erythrocyte homeostasis
PINK1	2.67859e-169	0.388056	TCEAL2	1.5525e-248	1.21997	ANXA2	4.65088e-70	0.546855	MFSD1	0	3.69141	SMAP2	1.87605e-103	0.755154	APBB1	3.46475e-33	2.53793	FNBP1	4.98474e-25	1.53574	GO:0030278	regulation of ossification	7/133	203/18670	0.000634904	0.0178597	0.013786	IGFBP5/ID3/SOX9/GJA1/LTBP3/PBX1/CEBPD	7	GO:0006123	mitochondrial electron transport, cytochrome c to oxygen	11/655	21/18670	2.33669e-11	9.71299e-10	8.33924e-10	COX6A1/COX6B1/COX7C/COX4I1/COX7B/COX5B/COX6C/CYCS/COX8A/COX5A/NDUFA4	11	GO:0060856	establishment of blood-brain barrier	3/148	11/18670	7.68737e-05	0.00238382	0.0017351	ENG/CTNNB1/MFSD2A	3	GO:0031348	negative regulation of defense response
GADD45B	5.58723e-167	0.417932	CADM4	5.18608e-245	0.599327	GNAI2	4.28916e-69	0.923702	B3GNT5	0	3.69111	PFN1	1.80093e-101	0.548639	QKI	1.2929e-32	1.26757	RPL9	5.36354e-25	1.68479	GO:0086064	cell communication by electrical coupling involved in cardiac conduction	3/133	24/18670	0.000641109	0.0178597	0.013786	ATP1A2/ATP1B2/GJA1	3	GO:0019646	aerobic electron transport chain	11/655	21/18670	2.33669e-11	9.71299e-10	8.33924e-10	COX6A1/COX6B1/COX7C/COX4I1/COX7B/COX5B/COX6C/CYCS/COX8A/COX5A/NDUFA4	11	GO:0072310	glomerular epithelial cell development	3/148	11/18670	7.68737e-05	0.00238382	0.0017351	JAG1/PODXL/IQGAP1	3	GO:0051235	maintenance of location
RHOBTB3	2.18168e-165	0.414529	RPS5	2.61407e-243	1.12401	PTEN	7.45287e-68	0.804268	APOE	0	3.6851	LGALS1	3.31451e-95	1.04812	SEPW1	2.46729e-32	1.8896	CREM	8.85071e-25	2.80626	GO:0015849	organic acid transport	9/133	333/18670	0.000643627	0.0178597	0.013786	ATP1A2/SLC1A3/SLC1A2/APOE/AGT/LRRC8A/NTRK2/IRS2/NMB	9	GO:0030177	positive regulation of Wnt signaling pathway	28/655	179/18670	3.01256e-11	1.24031e-09	1.06489e-09	PSMB1/PSMA4/PSMC5/PSMD8/PSMA3/PSMC1/PSMB5/PSMA7/CSNK2A1/PSMD7/PSMA2/PSMD3/PSMD11/PSMD14/SOX4/PSMB2/PIN1/PSMB7/PSMB6/EGFR/PSMD4/PSMB4/PSMC3/RBPJ/PSMD2/PSMD13/CSNK1E/PSMB3	28	GO:0003231	cardiac ventricle development	7/148	130/18670	7.99227e-05	0.00245477	0.00178674	MEF2C/JAG1/TGFB1/ENG/TPM1/TGFBR2/CITED2	7	GO:0045639	positive regulation of myeloid cell differentiation
SOX2	1.79113e-163	0.29254	SNRPC	3.04019e-242	0.638167	MSN	8.04037e-68	0.555678	LIPA	0	3.67004	ANXA2	5.66485e-95	1.54103	SGK1	5.96794e-32	1.46255	RPS23	1.2162e-24	1.04358	GO:0046942	carboxylic acid transport	9/133	333/18670	0.000643627	0.0178597	0.013786	ATP1A2/SLC1A3/SLC1A2/APOE/AGT/LRRC8A/NTRK2/IRS2/NMB	9	GO:0051169	nuclear transport	40/655	346/18670	3.60724e-11	1.47002e-09	1.26211e-09	SNRPD3/NUTF2/KPNB1/YWHAE/SRSF9/HSPA9/NCBP2/RPS15/PARK7/SRSF11/TARDBP/KHDRBS1/HNRNPA2B1/SRSF6/RPL23/SNRPD2/SNRPB/RPAIN/RAN/EIF5A/HNRNPA1/DHX9/SRSF1/TXN/ANP32B/SSB/SNRPF/SNRPG/SEC13/PSIP1/SNRPD1/UPF3A/BANF1/NPM1/SNRPE/PPP1CC/RNPS1/PHB2/EIF6/RBM8A	40	GO:0034333	adherens junction assembly	6/148	90/18670	8.07173e-05	0.00245579	0.00178748	ACTN1/RAMP2/IQGAP1/THY1/CTNNB1/PTEN	6	GO:1905897	regulation of response to endoplasmic reticulum stress
PDE4DIP	2.05669e-159	0.507679	FABP7	4.23173e-240	0.860998	SEC14L1	1.24737e-66	0.703903	ATF3	0	3.6602	TPP1	3.27096e-90	0.66691	AMD1	6.24042e-31	3.24405	RPL17	1.99014e-24	2.65119	GO:0048709	oligodendrocyte differentiation	5/133	97/18670	0.000649016	0.0178597	0.013786	HES1/CLU/SOX9/NTRK2/ID4	5	GO:0006414	translational elongation	24/655	133/18670	3.6385e-11	1.47002e-09	1.26211e-09	MRPS34/MRPS33/EEF1D/MRPL51/MRPL18/MRPS7/MRPS26/EIF5A/SRP9/EEF1A1/MRPL55/MRPS18C/EEF2/MRPL52/AURKAIP1/RPLP2/TUFM/GADD45GIP1/MRPL14/MRPL41/MRPL21/MRPL20/MRPL33/MRPS21	24	GO:0030100	regulation of endocytosis	10/148	281/18670	8.3506e-05	0.00251689	0.00183196	AP2S1/CYBA/PICALM/TGFB1/ACTN4/MFGE8/ARF6/PTEN/CD151/ANXA2	10	GO:0034340	response to type I interferon
EMP3	6.40898e-153	0.366706	NDUFA6	4.73518e-240	0.728026	DNAJC15	1.81745e-66	0.900067	B2M	0	3.65613	TPM3	1.38668e-86	0.532748	PCDH9	4.26533e-29	1.85856	TMSB10	3.13183e-24	2.02394	GO:0035637	multicellular organismal signaling	7/133	204/18670	0.000653625	0.0178597	0.013786	ATP1A2/ATP1B2/AGT/NTRK2/GJA1/AHCYL1/FLNA	7	GO:0070555	response to interleukin-1	30/655	207/18670	4.24468e-11	1.69905e-09	1.45875e-09	PSMB1/PSMA4/PSMC5/PSMD8/RBX1/PSMA3/PSMC1/PSMB5/PSMA7/PSMD7/PSMA2/PSMD3/PSMD11/SKP1/PSMD14/EGR1/PSMB2/CHI3L1/PSMB7/APP/PSMB6/RBMX/PSMD4/PSMB4/PSMC3/UBB/PSMD2/UBE2N/PSMD13/PSMB3	30	GO:0003413	chondrocyte differentiation involved in endochondral bone morphogenesis	4/148	30/18670	8.85072e-05	0.00264292	0.00192369	COL6A1/SERPINH1/TGFBR2/VWA1	4	GO:0050766	positive regulation of phagocytosis
DCLK2	3.01084e-150	0.542265	TSPAN7	1.93146e-239	2.18537	ATP1A2	7.58494e-66	1.37776	GRN	0	3.6546	ARRB2	9.93645e-86	0.770499	S100A10	1.50734e-27	0.829753	RAP1B	4.32956e-24	3.7601	GO:0086065	cell communication involved in cardiac conduction	4/133	56/18670	0.000678615	0.0183724	0.0141818	ATP1A2/ATP1B2/GJA1/FLNA	4	GO:0010499	proteasomal ubiquitin-independent protein catabolic process	11/655	23/18670	8.40056e-11	3.33171e-09	2.86049e-09	PSMB1/PSMA4/PSMA3/PSMB5/PSMA7/PSMA2/PSMB2/PSMB7/PSMB6/PSMB4/PSMB3	11	GO:0022407	regulation of cell-cell adhesion	12/148	403/18670	9.04423e-05	0.00267593	0.00194772	LGALS1/JAG1/TGFB1/PODXL/IL6ST/ETS1/ANXA1/MYO10/THY1/TGFBR2/CITED2/MYADM	12	GO:0002695	negative regulation of leukocyte activation
LYPD1	1.00295e-145	0.447003	RANBP1	6.92405e-235	0.848902	IFI6	8.8142e-66	0.615566	CAPG	0	3.65188	GSTO1	3.32129e-84	0.722002	RNF13	2.2258e-27	1.9864	RPL36AL	1.37807e-23	3.1868	GO:0043491	protein kinase B signaling	8/133	269/18670	0.000695274	0.0186523	0.0143978	MT3/IGFBP5/F3/SOX9/NTRK2/PINK1/ZFP36L1/IRS2	8	GO:1904872	regulation of telomerase RNA localization to Cajal body	10/655	18/18670	8.95883e-11	3.52082e-09	3.02286e-09	CCT4/TCP1/CCT7/NHP2/CCT6A/CCT5/CCT8/CCT3/CCT2/NOP10	10	GO:1904018	positive regulation of vasculature development	9/148	230/18670	9.29793e-05	0.00272598	0.00198415	ENG/RAMP2/BTG1/ETS1/ANXA1/RHOB/ITGB1/JAK1/TGFBR2	9	GO:0043903	regulation of symbiosis, encompassing mutualism through parasitism
RDX	4.15169e-145	0.325372	ANAPC11	1.07274e-229	0.839177	ISG15	1.97101e-65	0.618355	GSN	0	3.63417	CREM	1.33766e-82	0.677098	DNAJB2	1.22508e-26	1.36937	LY6E	3.92213e-23	1.53054	GO:0014829	vascular smooth muscle contraction	3/133	25/18670	0.000724753	0.019268	0.0148731	BBS2/AGT/EDNRB	3	GO:1903405	protein localization to nuclear body	8/655	10/18670	9.30721e-11	3.56063e-09	3.05703e-09	CCT4/TCP1/CCT7/CCT6A/CCT5/CCT8/CCT3/CCT2	8	GO:0030260	entry into host cell	7/148	134/18670	9.67255e-05	0.00273631	0.00199167	HYAL2/LGALS1/IFITM3/ITGB1/CTNNB1/IFITM2/LAMP1	7	GO:0050777	negative regulation of immune response
PBX1	1.19454e-144	0.331921	ATP5B	1.6688e-229	0.81193	JAG1	2.16936e-65	0.666666	IER2	0	3.623	PABPC4	2.79044e-81	0.845674	PSAP	7.60222e-26	0.416935	SMCHD1	8.99801e-23	1.6194	GO:0051216	cartilage development	7/133	209/18670	0.000753911	0.0198642	0.0153333	CD44/ITGB8/EFEMP1/BBS2/SOX9/THRA/LTBP3	7	GO:1904851	positive regulation of establishment of protein localization to telomere	8/655	10/18670	9.30721e-11	3.56063e-09	3.05703e-09	CCT4/TCP1/CCT7/CCT6A/CCT5/CCT8/CCT3/CCT2	8	GO:0044409	entry into host	7/148	134/18670	9.67255e-05	0.00273631	0.00199167	HYAL2/LGALS1/IFITM3/ITGB1/CTNNB1/IFITM2/LAMP1	7	GO:0038094	Fc-gamma receptor signaling pathway
C7orf73	1.96472e-141	0.277537	TMED4	1.97279e-227	0.727236	RSU1	9.35088e-65	0.751638	CYBA	0	3.62096	ATP6V1B2	1.42395e-80	0.395173	CALR	2.13318e-25	0.3654	RPL36	1.53821e-22	1.12477	GO:0061448	connective tissue development	8/133	273/18670	0.000765328	0.0199866	0.0154278	CD44/ITGB8/EFEMP1/BBS2/SOX9/THRA/LTBP3/ID4	8	GO:1904867	protein localization to Cajal body	8/655	10/18670	9.30721e-11	3.56063e-09	3.05703e-09	CCT4/TCP1/CCT7/CCT6A/CCT5/CCT8/CCT3/CCT2	8	GO:0051806	entry into cell of other organism involved in symbiotic interaction	7/148	134/18670	9.67255e-05	0.00273631	0.00199167	HYAL2/LGALS1/IFITM3/ITGB1/CTNNB1/IFITM2/LAMP1	7	GO:0006984	ER-nucleus signaling pathway
UBE2H	4.74603e-141	0.367188	CCDC167	1.84136e-225	0.786179	ID3	8.91748e-63	0.308018	REL	0	3.58508	NAMPT	8.23355e-79	0.538239	CFL2	4.31189e-25	2.18056	RPS21	6.45519e-22	0.99235	GO:0061951	establishment of protein localization to plasma membrane	4/133	58/18670	0.000775338	0.0200704	0.0154924	SPTBN1/BBS2/MACF1/VAMP5	4	GO:0001738	morphogenesis of a polarized epithelium	24/655	141/18670	1.29719e-10	4.91908e-09	4.22335e-09	PAFAH1B1/PSMB1/PSMA4/PSMC5/PSMD8/PSMA3/PSMC1/PSMB5/PSMA7/PSMD7/PSMA2/PSMD3/PSMD11/PSMD14/PSMB2/PSMB7/PSMB6/PSMD4/PSMB4/AP2M1/PSMC3/PSMD2/PSMD13/PSMB3	24	GO:0051828	entry into other organism involved in symbiotic interaction	7/148	134/18670	9.67255e-05	0.00273631	0.00199167	HYAL2/LGALS1/IFITM3/ITGB1/CTNNB1/IFITM2/LAMP1	7	GO:0032869	cellular response to insulin stimulus
C1orf122	2.23355e-139	0.45192	EPN2	2.82195e-224	1.02226	CYB5R3	7.17599e-62	0.671729	CLIC1	0	3.57001	KCTD12	5.88041e-78	0.801081	NDUFS8	2.48448e-24	0.374308	RPS9	9.55902e-22	2.09226	GO:0051017	actin filament bundle assembly	6/133	153/18670	0.000800719	0.0202115	0.0156014	RND2/RDX/ADD3/FAM107A/FLNA/S100A10	6	GO:0090670	RNA localization to Cajal body	10/655	19/18670	1.83199e-10	6.71159e-09	5.76234e-09	CCT4/TCP1/CCT7/NHP2/CCT6A/CCT5/CCT8/CCT3/CCT2/NOP10	10	GO:0048738	cardiac muscle tissue development	9/148	233/18670	0.00010262	0.00287781	0.00209466	MEF2C/TGFB1/ENG/PDGFRB/TPM1/ITGB1/LMNA/TGFBR2/PTEN	9	GO:0035967	cellular response to topologically incorrect protein
IRS2	7.79605e-139	0.440047	RPS2	1.56493e-223	0.801995	COL6A1	2.04131e-61	1.02237	SIGLEC10	0	3.56326	TLN1	1.55806e-77	0.913755	BEST1	2.15242e-22	1.61992	SMAP2	2.28259e-21	1.66571	GO:0072503	cellular divalent inorganic cation homeostasis	11/133	493/18670	0.00081201	0.0202115	0.0156014	ATP1A2/MT3/APOE/AGT/EDNRB/GJA1/MT1E/MT1X/NMB/MT1F/MT1M	11	GO:0090671	telomerase RNA localization to Cajal body	10/655	19/18670	1.83199e-10	6.71159e-09	5.76234e-09	CCT4/TCP1/CCT7/NHP2/CCT6A/CCT5/CCT8/CCT3/CCT2/NOP10	10	GO:2000146	negative regulation of cell motility	11/148	349/18670	0.000108744	0.00295609	0.00215164	HYAL2/MEF2C/JAG1/TIMP1/TGFB1/ENG/TPM1/RHOB/THY1/CITED2/PTEN	11	GO:1903076	regulation of protein localization to plasma membrane
PSAT1	1.64639e-134	0.694681	HNRNPK	1.19518e-222	0.921975	SLC3A2	7.56694e-60	0.55047	OLFML3	0	3.55906	S100A10	5.16491e-77	1.02513	PREX1	2.16682e-22	1.64076	RPL32	3.49188e-21	0.903153	GO:0042044	fluid transport	3/133	26/18670	0.000815036	0.0202115	0.0156014	EDNRB/AHCYL1/AQP4	3	GO:0090672	telomerase RNA localization	10/655	19/18670	1.83199e-10	6.71159e-09	5.76234e-09	CCT4/TCP1/CCT7/NHP2/CCT6A/CCT5/CCT8/CCT3/CCT2/NOP10	10	GO:0060337	type I interferon signaling pathway	6/148	95/18670	0.000109077	0.00295609	0.00215164	IFI6/IFITM3/JAK1/IFI27/IFITM2/ISG15	6	GO:0045807	positive regulation of endocytosis
MSI2	1.47858e-133	0.451828	TCEB2	1.46004e-222	0.54975	LGALS1	3.46419e-57	0.977734	AXL	0	3.53578	CLIC1	4.21263e-71	0.487598	IFI6	2.7046e-22	1.16309	KLF6	9.98346e-21	0.723569	GO:1903959	regulation of anion transmembrane transport	3/133	26/18670	0.000815036	0.0202115	0.0156014	ATP1A2/AGT/IRS2	3	GO:0090685	RNA localization to nucleus	10/655	19/18670	1.83199e-10	6.71159e-09	5.76234e-09	CCT4/TCP1/CCT7/NHP2/CCT6A/CCT5/CCT8/CCT3/CCT2/NOP10	10	GO:0061326	renal tubule development	6/148	95/18670	0.000109077	0.00295609	0.00215164	WWTR1/MEF2C/JAG1/TGFB1/CTNNB1/COL4A1	6	GO:0031331	positive regulation of cellular catabolic process
BBS2	2.16801e-133	0.271011	NRCAM	9.86898e-220	0.69952	MYADM	7.83937e-57	0.663644	CD163	0	3.53485	LRRFIP1	3.55616e-66	0.742114	UBB	6.4424e-22	1.40455	CD9	1.01502e-20	0.475521	GO:1905048	regulation of metallopeptidase activity	3/133	26/18670	0.000815036	0.0202115	0.0156014	TIMP2/TIMP3/MBP	3	GO:0030178	negative regulation of Wnt signaling pathway	29/655	210/18670	2.91901e-10	1.06041e-08	9.10431e-09	PSMB1/PSMA4/PSMC5/PSMD8/RBX1/PSMA3/PSMC1/PSMB5/PSMA7/PSMD7/PSMA2/PSMD3/PSMD11/MDK/CSNK1A1/PSMD14/IGFBP2/MAD2L2/EGR1/PSMB2/PSMB7/PSMB6/PSMD4/PSMB4/PSMC3/CDH2/PSMD2/PSMD13/PSMB3	29	GO:0071357	cellular response to type I interferon	6/148	95/18670	0.000109077	0.00295609	0.00215164	IFI6/IFITM3/JAK1/IFI27/IFITM2/ISG15	6	GO:0043900	regulation of multi-organism process
SLC1A2	6.87973e-131	0.601837	DHPS	6.15921e-219	1.12024	RAB13	5.28232e-56	0.596321	CTSC	0	3.51711	AP1B1	1.8265e-63	0.414866	SLC25A5	1.00142e-21	0.341154	SP100	1.33354e-20	1.83084	GO:0043062	extracellular structure organization	10/133	422/18670	0.000892946	0.0218523	0.0168679	CD44/TIMP2/CST3/ITGB8/AEBP1/SPARC/SOX9/APOE/AGT/DDR1	10	GO:0043161	proteasome-mediated ubiquitin-dependent protein catabolic process	43/655	419/18670	3.10259e-10	1.11771e-08	9.59624e-09	PSMB1/PSMA4/SIRT2/PCNP/PSMC5/PSMD8/RBX1/TRIM9/PSMA3/PSMC1/PSMB5/PSMA7/PSMD7/PSMA2/SEC61B/UBE2S/PSMD3/PSMD11/SKP1/CSNK1A1/PSMD14/SUMO1/PARK7/PSMB2/PSMB7/ANAPC11/PSMB6/RPL11/UCHL1/PSMD4/PSMB4/UBXN1/PTTG1/CAMLG/PSMC3/UBE2E1/UBB/PSMD2/RAD23A/PSMD13/SUMO2/CSNK1E/PSMB3	43	GO:0001569	branching involved in blood vessel morphogenesis	4/148	32/18670	0.000114716	0.0030575	0.00222545	ENG/TGFBR2/CTNNB1/COL4A1	4	GO:1902903	regulation of supramolecular fiber organization
CDS2	1.42319e-129	0.48859	H1FX	5.37918e-218	0.696288	HES1	2.14147e-55	0.94019	SYNGR2	0	3.49195	CD81	7.45775e-57	0.682594	FMNL2	3.24068e-21	1.4997	GLTSCR2	1.70344e-20	1.73543	GO:0010975	regulation of neuron projection development	11/133	499/18670	0.00089601	0.0218523	0.0168679	MT3/NDRG4/METRN/RND2/MACF1/APOE/MAP1B/AGT/ITM2C/NTRK2/RGMA	11	GO:0006122	mitochondrial electron transport, ubiquinol to cytochrome c	9/655	15/18670	3.16026e-10	1.12907e-08	9.69384e-09	UQCRC1/UQCR11/UQCRC2/UQCRQ/UQCRFS1/CYCS/UQCRH/CYC1/UQCR10	9	GO:0060317	cardiac epithelial to mesenchymal transition	4/148	32/18670	0.000114716	0.0030575	0.00222545	JAG1/ENG/TGFBR2/SPRY1	4	GO:0051250	negative regulation of lymphocyte activation
OCIAD2	2.7177e-118	0.339491	HNRNPA3	5.04248e-217	0.599813	TACC1	3.20195e-55	0.839734	CNPY3	0	3.47177	BTG1	9.10698e-54	0.986936	PRNP	8.23947e-21	3.07943	ARF6	1.9039e-20	1.32014	GO:0061572	actin filament bundle organization	6/133	157/18670	0.000915824	0.0221323	0.0170841	RND2/RDX/ADD3/FAM107A/FLNA/S100A10	6	GO:0070203	regulation of establishment of protein localization to telomere	8/655	11/18670	3.30755e-10	1.17201e-08	1.00625e-08	CCT4/TCP1/CCT7/CCT6A/CCT5/CCT8/CCT3/CCT2	8	GO:0048645	animal organ formation	5/148	61/18670	0.00012175	0.0032184	0.00234256	MEF2C/TGFBR2/SPRY1/CITED2/CTNNB1	5	GO:0034612	response to tumor necrosis factor
LTBP3	6.13129e-118	0.398383	PTMA	2.58452e-216	0.390214	IVNS1ABP	2.56329e-54	0.540395	CTSS	0	3.47073	CAPZB	1.9591e-49	0.397794	ERGIC3	1.2999e-20	0.461385	SYNE2	2.99026e-20	1.49848	GO:0010976	positive regulation of neuron projection development	8/133	281/18670	0.000922492	0.0221323	0.0170841	NDRG4/METRN/RND2/MACF1/APOE/MAP1B/AGT/NTRK2	8	GO:0006913	nucleocytoplasmic transport	38/655	343/18670	3.90178e-10	1.37133e-08	1.17738e-08	SNRPD3/NUTF2/KPNB1/YWHAE/SRSF9/HSPA9/NCBP2/RPS15/PARK7/SRSF11/TARDBP/KHDRBS1/HNRNPA2B1/SRSF6/RPL23/SNRPD2/SNRPB/RPAIN/RAN/EIF5A/HNRNPA1/DHX9/SRSF1/TXN/ANP32B/SSB/SNRPF/SNRPG/SEC13/SNRPD1/UPF3A/NPM1/SNRPE/PPP1CC/RNPS1/PHB2/EIF6/RBM8A	38	GO:0033028	myeloid cell apoptotic process	4/148	33/18670	0.000129738	0.00340166	0.00247595	MEF2C/ANXA1/ARF6/PTEN	4	GO:2001242	regulation of intrinsic apoptotic signaling pathway
NES	7.86617e-118	0.347464	SNRPG	1.15685e-215	0.877047	SORT1	2.00899e-53	0.736174	RASGEF1B	0	3.46557	GADD45B	5.33507e-49	0.346539	LAMP1	1.30897e-20	1.23281	PDCD4	8.56427e-20	3.21284	GO:0006027	glycosaminoglycan catabolic process	4/133	61/18670	0.000938109	0.0223255	0.0172332	CD44/GPC1/CSPG5/SDC3	4	GO:0043687	post-translational protein modification	39/655	361/18670	4.7924e-10	1.67077e-08	1.43446e-08	PSMB1/VCAN/PSMA4/RCN1/PSMC5/PSMD8/RBX1/PSMA3/PSMC1/PSMB5/PSMA7/RBBP7/PSMD7/SCG3/RAB2A/PSMA2/PSMD3/PSMD11/WSB1/SKP1/PSMD14/PSMB2/CALU/SUMF2/NEDD8/PSMB7/APP/PSMB6/PDIA6/PSMD4/PSMB4/PSMC3/COPS6/CDH2/PSMD2/RAB11B/PSMD13/COPS8/PSMB3	39	GO:0090594	inflammatory response to wounding	3/148	13/18670	0.000131704	0.00342537	0.00249321	TIMP1/TGFB1/F2R	3	GO:0051251	positive regulation of lymphocyte activation
ECI2	4.53316e-116	0.306624	TBCA	1.92193e-215	0.74155	CTNNB1	2.36029e-53	0.557522	SDCBP	0	3.4617	GRB2	8.2183e-49	0.569465	HSP90AA1	1.71193e-19	0.62536	RPS26	8.96891e-20	2.25656	GO:0031647	regulation of protein stability	8/133	284/18670	0.00098771	0.0230882	0.0178219	MT3/CRYAB/CLU/ATP1B2/PINK1/FAM107A/TOMM7/FLNA	8	GO:0060828	regulation of canonical Wnt signaling pathway	34/655	286/18670	5.20708e-10	1.80082e-08	1.54612e-08	PSMB1/PSMA4/PSMC5/PSMD8/RBX1/PSMA3/PSMC1/PSMB5/PSMA7/PSMD7/PSMA2/PSMD3/PSMD11/MDK/CSNK1A1/PSMD14/IGFBP2/MAD2L2/EGR1/SOX4/PSMB2/PIN1/PSMB7/PSMB6/EGFR/PSMD4/PSMB4/PSMC3/RBPJ/CDH2/PSMD2/PSMD13/CSNK1E/PSMB3	34	GO:0070661	leukocyte proliferation	10/148	298/18670	0.000135304	0.00349085	0.00254087	MEF2C/TGFB1/IL6ST/ANXA1/MSN/TGFBR2/CD320/CTNNB1/CD151/SLC39A10	10	GO:0002433	immune response-regulating cell surface receptor signaling pathway involved in phagocytosis
MYEOV2	5.97761e-112	0.277018	NUCKS1	2.83162e-215	0.644628	SLC2A3	2.83777e-51	0.359439	MGAT1	0	3.45454	MT1G	1.08577e-41	0.569076	RNF130	5.11911e-19	1.85373	RPS7	1.58713e-19	1.8663	GO:0043583	ear development	7/133	219/18670	0.000990891	0.0230882	0.0178219	SPARC/HES1/SOX9/DDR1/LRIG1/SOX2/CEBPD	7	GO:0034248	regulation of cellular amide metabolic process	46/655	483/18670	8.6306e-10	2.96112e-08	2.54232e-08	VIM/DDX1/CIRBP/EIF3D/EIF3E/EIF4H/C1QBP/GAPDH/NCBP2/EIF1B/NCL/RPL22/PAIP2/KHDRBS1/RPL5/SOX4/HNRNPR/PIN1/ORMDL1/ILF3/EIF5A/SYNCRIP/CDK4/DHX9/HNRNPD/APP/SRP9/EIF3H/RPS3/EEF1A1/MALSU1/EIF4A2/RPS14/EEF2/POLR2G/UPF3A/CNBP/PA2G4/PGAM1/RPL38/DHX36/NPM1/RPS27L/RPS4X/EIF6/RBM8A	46	GO:0034340	response to type I interferon	6/148	99/18670	0.000137032	0.00350736	0.00255289	IFI6/IFITM3/JAK1/IFI27/IFITM2/ISG15	6	GO:0038096	Fc-gamma receptor signaling pathway involved in phagocytosis
ALDH7A1	1.49192e-107	0.399649	LSM5	8.09863e-215	0.669933	FAM213A	3.05559e-51	0.628154	CTSD	0	3.4458	FAM49B	1.96345e-40	0.370292	PSMD2	1.24396e-18	0.352338	RPL5	1.98782e-19	1.11612	GO:0051047	positive regulation of secretion	10/133	428/18670	0.000993631	0.0230882	0.0178219	NLRP1/SPTBN1/WLS/AGT/EDNRB/GJA1/PINK1/IRS2/NMB/MBP	10	GO:0033209	tumor necrosis factor-mediated signaling pathway	25/655	167/18670	8.96671e-10	3.05221e-08	2.62052e-08	PSMB1/PSMA4/GSTP1/PSMC5/PSMD8/PSMA3/PSMC1/PSMB5/PSMA7/PSMD7/TAX1BP1/PSMA2/PSMD3/PSMD11/PSMD14/PSMB2/TXNDC17/PSMB7/PSMB6/PSMD4/PSMB4/PSMC3/PSMD2/PSMD13/PSMB3	25	GO:1901342	regulation of vasculature development	12/148	422/18670	0.000139322	0.0035379	0.00257512	ENG/KLF2/RAMP2/BTG1/COL4A2/ETS1/ANXA1/RHOB/ITGB1/JAK1/TGFBR2/CTNNB1	12	GO:1903311	regulation of mRNA metabolic process
C11orf96	4.63431e-107	0.719409	NHP2	9.41636e-215	1.19785	TJP1	2.52481e-49	0.824024	FKBP5	0	3.43663	EMP3	2.01455e-40	0.622078	NDUFS3	3.05981e-18	0.473093	ZC3HAV1	2.90737e-19	2.90614	GO:0046661	male sex differentiation	6/133	160/18670	0.00101021	0.0232901	0.0179778	SOX9/RAB13/GJA1/RHOBTB3/NUPR1/FLNA	6	GO:1905330	regulation of morphogenesis of an epithelium	26/655	180/18670	9.12891e-10	3.08315e-08	2.64708e-08	PSMB1/PSMA4/PSMC5/PSMD8/PSMA3/PSMC1/PSMB5/PSMA7/PSMD7/PSMA2/PSMD3/PSMD11/MDK/PSMD14/PSMB2/PSMB7/PSMB6/PSMD4/PSMB4/AP2M1/PSMC3/PSMD2/MAGED1/PSMD13/PHB2/PSMB3	26	GO:0034394	protein localization to cell surface	5/148	63/18670	0.000142031	0.0035785	0.00260467	PICALM/ARF6/CTNNB1/LEPROT/TAX1BP3	5	GO:0009896	positive regulation of catabolic process
SDC3	6.04248e-100	0.548635	PDCD5	1.67137e-214	1.23164	RHOB	4.00299e-46	0.638224	HMOX1	0	3.41279	CD44	1.15503e-37	0.741436	NENF	3.29547e-18	1.41992	RPS8	3.52316e-19	0.577553	GO:0046916	cellular transition metal ion homeostasis	5/133	108/18670	0.00105482	0.024042	0.0185582	MT3/MT1E/MT1X/MT1F/MT1M	5	GO:0070202	regulation of establishment of protein localization to chromosome	8/655	12/18670	9.61718e-10	3.17367e-08	2.7248e-08	CCT4/TCP1/CCT7/CCT6A/CCT5/CCT8/CCT3/CCT2	8	GO:0045669	positive regulation of osteoblast differentiation	5/148	64/18670	0.000153092	0.00382729	0.00278576	MEF2C/JAG1/IL6ST/CTNNB1/CLIC1	5	GO:1904375	regulation of protein localization to cell periphery
FLNA	4.94646e-95	0.251913	PFN2	3.80376e-213	2.36789	ACTN1	1.30407e-44	0.613957	FTH1	0	3.40543	MYL12A	3.31852e-37	0.451387	REEP3	5.67178e-17	1.48241	RPS10	4.99432e-19	2.79791	GO:0006893	Golgi to plasma membrane transport	4/133	63/18670	0.00105912	0.024042	0.0185582	SPTBN1/BBS2/MACF1/VAMP5	4	GO:1904816	positive regulation of protein localization to chromosome, telomeric region	8/655	12/18670	9.61718e-10	3.17367e-08	2.7248e-08	CCT4/TCP1/CCT7/CCT6A/CCT5/CCT8/CCT3/CCT2	8	GO:0007229	integrin-mediated signaling pathway	6/148	103/18670	0.000170383	0.00422681	0.00307655	MYH9/TIMP1/TLN1/ITGB1/THY1/ISG15	6	GO:0016236	macroautophagy
CETN2	9.68484e-94	0.313892	GNAS	2.07777e-205	0.643205	SAMM50	1.42444e-44	0.514241	MAP3K8	0	3.38043	BASP1	8.59981e-36	0.736703	ELAVL3	2.23072e-16	0.971835	RPS24	5.90908e-19	1.92474	GO:0051261	protein depolymerization	5/133	109/18670	0.0010993	0.0246669	0.0190405	SPTBN1/MAP1B/NES/RDX/ADD3	5	GO:1990173	protein localization to nucleoplasm	8/655	12/18670	9.61718e-10	3.17367e-08	2.7248e-08	CCT4/TCP1/CCT7/CCT6A/CCT5/CCT8/CCT3/CCT2	8	GO:0050900	leukocyte migration	13/148	499/18670	0.00017424	0.00428951	0.00312219	SLC12A2/MYH9/SLC7A5/TGFB1/FN1/MTUS1/ANXA1/MSN/ITGB1/THY1/SHC1/SLC3A2/PECAM1	13	GO:0050851	antigen receptor-mediated signaling pathway
S100A16	4.62343e-90	0.297761	ATP5J	4.51953e-205	0.973248	LMNA	1.88571e-44	0.342149	CLEC7A	0	3.36341	MSN	2.83863e-35	0.561078	SAT2	8.95006e-16	0.356709	EVL	6.3278e-19	1.73377	GO:0006936	muscle contraction	9/133	360/18670	0.00111479	0.0246669	0.0190405	ATP1A2/CRYAB/CALD1/BBS2/DTNA/AGT/EDNRB/GJA1/FLNA	9	GO:0010565	regulation of cellular ketone metabolic process	26/655	181/18670	1.03141e-09	3.37788e-08	2.90013e-08	PSMB1/PSMA4/PSMC5/PSMD8/PSMA3/PSMC1/PSMB5/PSMA7/PSMD7/PSMA2/PSMD3/PSMD11/PSMD14/ODC1/PARK7/EGR1/PSMB2/PSMB7/PSMB6/PSMD4/PSMB4/PSMC3/PSMD2/PSMD13/EIF6/PSMB3	26	GO:0032535	regulation of cellular component size	11/148	370/18670	0.000181172	0.00442636	0.0032218	TMSB10/SLC12A2/PICALM/PFN1/FN1/VASP/GMFG/MSN/ARF6/PTEN/MYADM	11	GO:0071216	cellular response to biotic stimulus
GATM	3.96145e-81	0.615212	SLC25A4	4.34797e-204	0.629162	BTG1	2.74601e-44	0.6249	HIF1A	0	3.35968	GNAI2	2.79209e-30	0.741523	RNH1	1.05886e-15	2.08611	S100A11	1.24026e-18	0.886889	GO:0010644	cell communication by electrical coupling	3/133	29/18670	0.00112772	0.0246669	0.0190405	ATP1A2/ATP1B2/GJA1	3	GO:0048024	regulation of mRNA splicing, via spliceosome	19/655	98/18670	1.13748e-09	3.69724e-08	3.17432e-08	CIRBP/HNRNPL/C1QBP/SRSF9/KHDRBS1/HNRNPA2B1/SRSF6/RBM42/KHDRBS3/HNRNPA1/SRSF1/TRA2B/RBMX/SAP18/SON/TRA2A/HNRNPK/RNPS1/RBM8A	19	GO:0003417	growth plate cartilage development	4/148	36/18670	0.000183346	0.00444579	0.00323594	COL6A1/TGFBR2/VWA1/ANXA2	4	GO:0070661	leukocyte proliferation
CD59	4.04396e-77	0.250532	UQCR10	1.9444e-202	0.581763	PDXK	1.83397e-42	0.934505	RHOG	0	3.34765	CAP1	6.2505e-25	0.289458	PRDX1	1.61024e-15	2.26586	PPP2R5C	1.64222e-18	3.1349	GO:0031331	positive regulation of cellular catabolic process	9/133	361/18670	0.00113652	0.0246669	0.0190405	CLU/APOE/RDX/ZFP36L2/PINK1/NUPR1/ZFP36L1/IRS2/TOMM7	9	GO:0000209	protein polyubiquitination	35/655	310/18670	1.17256e-09	3.78281e-08	3.24779e-08	PSMB1/PSMA4/PSMC5/PSMD8/RBX1/PSMA3/PSMC1/PSMB5/PSMA7/PSMD7/PSMA2/UBE2S/PSMD3/PSMD11/WSB1/SKP1/PSMD14/PSMB2/UBE2D2/PSMB7/ANAPC11/PSMB6/PSMD4/PSMB4/PSMC3/UBE2V2/UBE2E3/UBE2E1/UBB/PSMD2/UBE2N/TTC3/PSMD13/UBE2L3/PSMB3	35	GO:1903900	regulation of viral life cycle	7/148	149/18670	0.000187227	0.00450603	0.00327979	LGALS1/IFITM3/STOM/IFI27/ANXA2/IFITM2/ISG15	7	GO:0002761	regulation of myeloid leukocyte differentiation
TIMP2	5.29202e-77	0.413295	CDK4	7.49767e-201	1.59164	SLC38A2	1.89259e-42	0.539287	STOM	0	3.32778	CSTB	1.61725e-23	0.923678	CTNNA1	1.75963e-15	1.81246	CLIC1	3.20142e-18	2.28256	GO:0043434	response to peptide hormone	10/133	436/18670	0.00114221	0.0246669	0.0190405	SPARC/IGFBP5/MAP1B/AGT/EDNRB/RAB13/GJA1/AHCYL1/ZFP36L1/IRS2	10	GO:0070125	mitochondrial translational elongation	18/655	88/18670	1.25423e-09	4.01632e-08	3.44828e-08	MRPS34/MRPS33/MRPL51/MRPL18/MRPS7/MRPS26/MRPL55/MRPS18C/MRPL52/AURKAIP1/TUFM/GADD45GIP1/MRPL14/MRPL41/MRPL21/MRPL20/MRPL33/MRPS21	18	GO:2000027	regulation of animal organ morphogenesis	9/148	253/18670	0.000190779	0.0045575	0.00331725	AP2S1/JAG1/TGFB1/ENG/PFN1/TGFBR2/SPRY1/CITED2/CTNNB1	9	GO:0050866	negative regulation of cell activation
BRI3	1.72136e-70	0.442815	NDUFC2	1.30125e-197	0.588832	APP	4.72182e-41	0.351165	PADI2	0	3.3236	APLP2	2.70464e-23	0.41354	TMEM165	2.03592e-15	1.557	RPL35A	1.39509e-17	1.79096	GO:0061387	regulation of extent of cell growth	5/133	110/18670	0.00114516	0.0246669	0.0190405	MT3/RND2/MACF1/APOE/MAP1B	5	GO:0006417	regulation of translation	42/655	424/18670	1.47481e-09	4.68793e-08	4.0249e-08	VIM/DDX1/CIRBP/EIF3D/EIF3E/EIF4H/C1QBP/GAPDH/NCBP2/EIF1B/NCL/RPL22/PAIP2/KHDRBS1/RPL5/SOX4/HNRNPR/ILF3/EIF5A/SYNCRIP/CDK4/DHX9/HNRNPD/APP/SRP9/EIF3H/RPS3/MALSU1/EIF4A2/RPS14/EEF2/POLR2G/UPF3A/CNBP/PA2G4/RPL38/DHX36/NPM1/RPS27L/RPS4X/EIF6/RBM8A	42	GO:0008360	regulation of cell shape	7/148	150/18670	0.000195107	0.00462661	0.00336755	MYH9/FN1/ANXA1/TPM1/RHOB/MYO10/MSN	7	GO:0043484	regulation of RNA splicing
HCFC1R1	2.88855e-66	0.255284	PRMT1	4.74976e-196	1.02937	CSRP2	1.98693e-39	0.712371	TMSB4X	0	3.31943	ZFP36L1	3.89838e-23	0.301405	FIS1	1.33806e-14	2.21599	HCLS1	1.58784e-17	2.71793	GO:0098739	import across plasma membrane	5/133	110/18670	0.00114516	0.0246669	0.0190405	ATP1A2/SLC1A3/SLC1A2/ATP1B2/AGT	5	GO:1903312	negative regulation of mRNA metabolic process	17/655	79/18670	1.58134e-09	4.98987e-08	4.28413e-08	YBX1/HNRNPC/CIRBP/C1QBP/SRSF9/TARDBP/HNRNPA2B1/SRSF6/RBM42/SYNCRIP/DHX9/HNRNPD/RBMX/SAP18/HNRNPK/HNRNPA0/RNPS1	17	GO:0034616	response to laminar fluid shear stress	3/148	15/18670	0.000207104	0.00483993	0.00352282	TGFB1/KLF2/ETS1	3	GO:0072659	protein localization to plasma membrane
LINC00116	1.57694e-59	0.274685	KHDRBS3	2.02775e-195	0.683587	JAK1	1.78997e-38	0.547719	PYCARD	0	3.31917	BST2	1.40634e-21	0.281722	SYT11	2.42966e-14	1.50683	FAU	1.98333e-17	2.31253	GO:0045861	negative regulation of proteolysis	9/133	363/18670	0.00118101	0.02492	0.0192359	CD44/TIMP2/CD59/MT3/TIMP3/CST3/PCSK1N/CRYAB/AGT	9	GO:0070646	protein modification by small protein removal	34/655	299/18670	1.68475e-09	5.27767e-08	4.53122e-08	PSMB1/PSMA4/PSMC5/PSMD8/PSMA3/PSMC1/PSMB5/PSMA7/USP11/PSMD7/PSMA2/PSMD3/PSMD11/PSMD14/PARK7/USP22/PSMB2/NEDD8/PSMB7/PSMB6/UCHL1/PSMD4/PSMB4/UBXN1/PSMC3/COPS6/UBB/TOMM20/PSMD2/EIF3F/RAD23A/PSMD13/COPS8/PSMB3	34	GO:0072160	nephron tubule epithelial cell differentiation	3/148	15/18670	0.000207104	0.00483993	0.00352282	WWTR1/MEF2C/CTNNB1	3	GO:1901214	regulation of neuron death
IGFBP5	3.15857e-55	0.584737	PGRMC1	8.92977e-195	1.14046	KLF9	6.44729e-38	0.61657	SLC11A1	0	3.31313	ACTR2	1.80087e-21	0.482687	SLC38A2	2.61484e-14	1.6182	RPL4	3.57544e-17	0.822364	GO:0050680	negative regulation of epithelial cell proliferation	6/133	165/18670	0.00118395	0.02492	0.0192359	SPARC/SOX9/APOE/GJA1/NUPR1/SOX2	6	GO:0030111	regulation of Wnt signaling pathway	38/655	363/18670	1.96077e-09	6.09813e-08	5.23564e-08	PSMB1/PSMA4/PSMC5/PSMD8/RBX1/PSMA3/PSMC1/PSMB5/PSMA7/CSNK2A1/PSMD7/PPP2R1A/PSMA2/PSMD3/PSMD11/MDK/PPP2CA/CSNK1A1/PSMD14/IGFBP2/MAD2L2/EGR1/SOX4/PSMB2/PIN1/PSMB7/APP/PSMB6/EGFR/PSMD4/PSMB4/PSMC3/RBPJ/CDH2/PSMD2/PSMD13/CSNK1E/PSMB3	38	GO:0030278	regulation of ossification	8/148	203/18670	0.000218554	0.00507076	0.00369084	MEF2C/JAG1/TGFB1/MGP/IL6ST/CTNNB1/ISG15/CLIC1	8	GO:0032868	response to insulin
MAP1LC3A	1.28145e-53	0.270661	ENO2	2.44249e-194	1.21983	AP2S1	2.74557e-37	0.472341	IGSF6	0	3.30779	TUBA1C	3.43326e-19	0.473582	GPX4	3.57045e-14	0.794052	S100A10	6.25521e-17	2.31864	GO:0006026	aminoglycan catabolic process	4/133	65/18670	0.00119069	0.02492	0.0192359	CD44/GPC1/CSPG5/SDC3	4	GO:0050684	regulation of mRNA processing	22/655	137/18670	2.39428e-09	7.3932e-08	6.34755e-08	CIRBP/HNRNPL/C1QBP/SRSF9/NCBP2/KHDRBS1/HNRNPA2B1/SRSF6/RBM42/KHDRBS3/HNRNPA1/DHX9/SRSF1/TRA2B/RBMX/SAP18/SON/TRA2A/HNRNPK/DHX36/RNPS1/RBM8A	22	GO:2000826	regulation of heart morphogenesis	4/148	39/18670	0.000251335	0.00578968	0.00421411	JAG1/ENG/TGFBR2/CTNNB1	4	GO:0002573	myeloid leukocyte differentiation
RPL22L1	1.09759e-47	0.255902	PDAP1	3.0406e-194	0.630812	IQGAP1	9.05933e-37	0.560821	NFKBIZ	0	3.3021	YWHAH	8.07035e-19	0.580548	TOMM22	4.37846e-14	0.988072	ZFP36	9.05498e-17	1.65295	GO:0060675	ureteric bud morphogenesis	4/133	65/18670	0.00119069	0.02492	0.0192359	HES1/SOX9/AGT/PBX1	4	GO:0050852	T cell receptor signaling pathway	27/655	202/18670	2.49569e-09	7.65169e-08	6.56947e-08	PSMB1/FYN/PSMA4/PHPT1/PSMC5/PSMD8/PSMA3/PSMC1/PSMB5/PSMA7/PSMD7/PSMA2/PSMD3/PSMD11/SKP1/PSMD14/PSMB2/PSMB7/PSMB6/RPS3/PSMD4/PSMB4/PSMC3/PSMD2/UBE2N/PSMD13/PSMB3	27	GO:0042692	muscle cell differentiation	11/148	385/18670	0.000255065	0.00583394	0.00424633	MEF2C/MYH9/TGFB1/ENG/PDGFRB/RAMP2/SORT1/TPM1/ITGB1/LMNA/CTNNB1	11	GO:0030218	erythrocyte differentiation
MACF1	9.70739e-43	0.27129	SLC22A17	1.66604e-193	0.657111	CCDC85B	7.55117e-35	0.603797	SCPEP1	0	3.28877	ARL4C	2.04614e-18	0.51707	DEK	4.70992e-14	0.36194	RGS10	9.47525e-17	0.869703	GO:0061037	negative regulation of cartilage development	3/133	30/18670	0.00124653	0.025655	0.0198033	EFEMP1/SOX9/LTBP3	3	GO:0002218	activation of innate immune response	35/655	319/18670	2.51407e-09	7.65375e-08	6.57125e-08	PSMB1/FYN/PSMA4/XRCC5/PSMC5/PSMD8/PSMA3/PSMC1/PSMB5/PSMA7/PSMD7/PTPRS/PSMA2/PSMD3/C1QBP/PSMD11/SKP1/PSMD14/SFPQ/PSMB2/UBE2D2/PSMB7/PSMB6/HSPD1/NONO/PSMD4/PSMB4/PSMC3/UBB/PSMD2/UBE2N/PSMD13/HMGB1/XRCC6/PSMB3	35	GO:0050670	regulation of lymphocyte proliferation	8/148	208/18670	0.000257739	0.00585358	0.00426062	MEF2C/TGFB1/IL6ST/ANXA1/TGFBR2/CD320/CTNNB1/SLC39A10	8	GO:0032496	response to lipopolysaccharide
CSPG5	1.42013e-23	0.292606	PTOV1	2.19643e-193	0.610406	C11orf96	6.32086e-34	1.17807	ASAH1	0	3.28215	SERF2	1.08917e-14	0.36304	SSU72	6.7212e-14	0.268006	RPL27	1.18099e-16	2.28712	GO:0070168	negative regulation of biomineral tissue development	3/133	30/18670	0.00124653	0.025655	0.0198033	SOX9/HEY1/LTBP3	3	GO:1904358	positive regulation of telomere maintenance via telomere lengthening	12/655	37/18670	2.60667e-09	7.88015e-08	6.76563e-08	XRCC5/CCT4/TCP1/HNRNPA2B1/HNRNPA1/CCT7/CCT6A/CCT5/CCT8/CCT3/CCT2/DHX36	12	GO:0032944	regulation of mononuclear cell proliferation	8/148	209/18670	0.000266227	0.00600407	0.00437016	MEF2C/TGFB1/IL6ST/ANXA1/TGFBR2/CD320/CTNNB1/SLC39A10	8	GO:0033673	negative regulation of kinase activity
			ATP6V0E2	8.06159e-193	1.51563	PKIG	3.32924e-33	0.277991	CYFIP1	0	3.27006	FOSB	1.3857e-14	0.27968	SOD1	8.63022e-14	1.00574	RPL6	1.9551e-16	1.7816	GO:0072171	mesonephric tubule morphogenesis	4/133	66/18670	0.00126058	0.025655	0.0198033	HES1/SOX9/AGT/PBX1	4	GO:0010833	telomere maintenance via telomere lengthening	17/655	82/18670	2.90652e-09	8.72562e-08	7.49152e-08	XRCC5/HNRNPC/CCT4/TCP1/HNRNPA2B1/HNRNPA1/CCT7/PARP1/NHP2/CCT6A/CCT5/CCT8/CCT3/CCT2/TERF2IP/DHX36/NOP10	17	GO:0051817	modification of morphology or physiology of other organism involved in symbiotic interaction	6/148	112/18670	0.000268943	0.00602321	0.00438409	HYAL2/TGFB1/STOM/IFI27/INSR/ANXA2	6	GO:0006457	protein folding
			EGFR	2.26269e-192	0.835025	2021-09-11	4.01824e-33	0.702218	COTL1	0	3.24462	LDHA	1.3508e-13	0.258737	UBE2E3	1.4833e-13	0.445738	LAPTM4A	2.78919e-16	1.29101	GO:1901880	negative regulation of protein depolymerization	4/133	66/18670	0.00126058	0.025655	0.0198033	SPTBN1/MAP1B/RDX/ADD3	4	GO:0045727	positive regulation of translation	21/655	127/18670	3.20592e-09	9.55805e-08	8.20621e-08	VIM/CIRBP/EIF3D/EIF3E/C1QBP/KHDRBS1/RPL5/SOX4/EIF5A/CDK4/DHX9/HNRNPD/EEF2/POLR2G/UPF3A/CNBP/DHX36/NPM1/RPS27L/RPS4X/EIF6	21	GO:0019058	viral life cycle	10/148	328/18670	0.000292826	0.00651285	0.00474048	HYAL2/LGALS1/IFITM3/STOM/ITGB1/IFI27/ANXA2/IFITM2/LAMP1/ISG15	10	GO:0002237	response to molecule of bacterial origin
			AES	8.81606e-192	0.690225	WASF2	4.38168e-33	0.343171	ARPC1B	0	3.24034	LAMP1	9.61107e-13	0.604319	C6orf48	1.66283e-13	0.8256	MYL12B	3.21601e-16	2.75714	GO:0050890	cognition	8/133	296/18670	0.00128652	0.0257202	0.0198536	ATP1A2/NDRG4/THRA/APOE/AGT/NTRK2/FAM107A/GATM	8	GO:0006415	translational termination	19/655	104/18670	3.24125e-09	9.59721e-08	8.23983e-08	MRPS34/MRPS33/MRPL51/MRPL18/MRPS7/MRPS26/EIF5A/MRPL55/MRPS18C/MRPL52/TRMT112/AURKAIP1/GADD45GIP1/MRPL14/MRPL41/MRPL21/MRPL20/MRPL33/MRPS21	19	GO:0051145	smooth muscle cell differentiation	5/148	74/18670	0.00030356	0.00662182	0.0048198	MEF2C/TGFB1/ENG/RAMP2/CTNNB1	5	GO:1901215	negative regulation of neuron death
			HMGN2	5.86862e-191	1.15553	EMP1	1.17814e-32	0.745562	B4GALT1	0	3.22144	LGALS3	2.49784e-12	0.782115	B2M	1.79926e-13	1.72857	RPS3A	4.86083e-16	2.08649	GO:0043244	regulation of protein complex disassembly	5/133	113/18670	0.00129124	0.0257202	0.0198536	SPTBN1/MAP1B/NES/RDX/ADD3	5	GO:0070585	protein localization to mitochondrion	22/655	141/18670	4.1703e-09	1.22641e-07	1.05295e-07	TIMM13/TOMM22/PDCD5/YWHAE/MTCH2/ROMO1/YWHAQ/UQCRC2/HSPD1/TIMM8B/CALM3/YWHAZ/YWHAB/MFF/YWHAG/TOMM20/UBE2L3/NDUFA13/MAPT/UBL5/DNAJC19/FIS1	22	GO:0010715	regulation of extracellular matrix disassembly	3/148	17/18670	0.000305938	0.00662182	0.0048198	FSCN1/TGFB1/ETS1	3	GO:0007249	I-kappaB kinase/NF-kappaB signaling
			SCD5	2.02082e-190	2.07578	FLNA	2.41225e-32	0.451229	RHBDF2	0	3.20848	GRINA	9.01682e-12	0.528557	MRPL20	2.89881e-13	0.459998	RPL35	5.56476e-16	0.710432	GO:0030198	extracellular matrix organization	9/133	368/18670	0.00129841	0.0257202	0.0198536	CD44/TIMP2/CST3/ITGB8/AEBP1/SPARC/SOX9/AGT/DDR1	9	GO:0048025	negative regulation of mRNA splicing, via spliceosome	9/655	19/18670	5.14068e-09	1.50157e-07	1.28919e-07	C1QBP/SRSF9/HNRNPA2B1/SRSF6/RBM42/RBMX/SAP18/HNRNPK/RNPS1	9	GO:0061318	renal filtration cell differentiation	3/148	17/18670	0.000305938	0.00662182	0.0048198	JAG1/PODXL/IQGAP1	3	GO:0071356	cellular response to tumor necrosis factor
			ATP5G1	7.56688e-190	0.781909	CAPNS1	1.16182e-31	0.426488	ACTB	0	3.19276	CEBPD	4.33362e-08	0.35367	YWHAQ	3.36911e-13	1.62993	RPS13	4.21466e-15	1.6241	GO:1990138	neuron projection extension	6/133	168/18670	0.00129865	0.0257202	0.0198536	MT3/MACF1/APOE/MAP1B/DCLK1/DDR1	6	GO:0010498	proteasomal protein catabolic process	44/655	477/18670	5.40703e-09	1.56876e-07	1.34689e-07	PSMB1/PSMA4/SIRT2/PCNP/PSMC5/PSMD8/RBX1/TRIM9/PSMA3/PSMC1/PSMB5/PSMA7/HM13/PSMD7/PSMA2/SEC61B/UBE2S/PSMD3/PSMD11/SKP1/CSNK1A1/PSMD14/SUMO1/PARK7/PSMB2/PSMB7/ANAPC11/PSMB6/RPL11/UCHL1/PSMD4/PSMB4/UBXN1/PTTG1/CAMLG/PSMC3/UBE2E1/UBB/PSMD2/RAD23A/PSMD13/SUMO2/CSNK1E/PSMB3	44	GO:0072112	glomerular visceral epithelial cell differentiation	3/148	17/18670	0.000305938	0.00662182	0.0048198	JAG1/PODXL/IQGAP1	3	GO:0051402	neuron apoptotic process
			SUMO2	1.87207e-189	0.959916	MEF2C	2.41939e-31	0.437607	EGR2	0	3.19095	TAGLN2	5.92546e-06	0.362814	SPCS1	3.75643e-13	0.45729	GSTP1	4.642e-15	0.282418	GO:0015807	L-amino acid transport	4/133	67/18670	0.0013333	0.0260567	0.0201133	ATP1A2/SLC1A3/SLC1A2/AGT	4	GO:1904814	regulation of protein localization to chromosome, telomeric region	8/655	14/18670	5.48092e-09	1.5796e-07	1.35619e-07	CCT4/TCP1/CCT7/CCT6A/CCT5/CCT8/CCT3/CCT2	8	GO:0050867	positive regulation of cell activation	11/148	394/18670	0.000310586	0.00667138	0.00485587	MEF2C/LGALS1/TGFB1/PDGFRB/IL6ST/ANXA1/THY1/TGFBR2/CD320/LAMP1/SLC39A10	11	GO:0032273	positive regulation of protein polymerization
			C7orf55	5.97791e-189	0.605564	CYSTM1	3.47909e-31	0.362654	MERTK	0	3.18117	BAX	0.00103964	0.435685	USMG5	4.03459e-13	0.589836	UGP2	8.53923e-15	2.9025	GO:1903391	regulation of adherens junction organization	4/133	67/18670	0.0013333	0.0260567	0.0201133	MACF1/RDX/FAM107A/S100A10	4	GO:0038095	Fc-epsilon receptor signaling pathway	24/655	169/18670	5.7172e-09	1.63679e-07	1.40529e-07	PSMB1/PSMA4/PSMC5/PSMD8/PSMA3/PSMC1/PSMB5/PSMA7/PSMD7/PSMA2/PSMD3/PSMD11/SKP1/PSMD14/PSMB2/PSMB7/PSMB6/PSMD4/PSMB4/PSMC3/PSMD2/PSMD13/CALM1/PSMB3	24	GO:0031960	response to corticosteroid	7/148	162/18670	0.000312365	0.00667138	0.00485587	CYBA/TGFB1/ENG/KLF9/ANXA1/PAM/IGFBP7	7	GO:0060368	regulation of Fc receptor mediated stimulatory signaling pathway
			CDH2	2.81322e-188	0.782424	PICALM	3.32088e-30	0.436712	EGR3	0	3.15009	CHMP4B	0.00305672	0.385293	EIF3K	4.04108e-13	0.644495	CIB1	1.38803e-14	1.9334	GO:0044319	wound healing, spreading of cells	3/133	31/18670	0.00137294	0.0263149	0.0203126	CD44/DDR1/FLNA	3	GO:2000027	regulation of animal organ morphogenesis	30/655	253/18670	5.8097e-09	1.65232e-07	1.41863e-07	PSMB1/PSMA4/PSMC5/PSMD8/PSMA3/PSMC1/PSMB5/PSMA7/PSMD7/PTN/PSMA2/PSMD3/PSMD11/MDK/PSMD14/SRSF6/PSMB2/PSMB7/PSMB6/NFIB/PSMD4/PSMB4/AP2M1/PSMC3/RBPJ/PSMD2/MAGED1/PSMD13/PHB2/PSMB3	30	GO:0040013	negative regulation of locomotion	11/148	396/18670	0.000324218	0.00687897	0.00500697	HYAL2/MEF2C/JAG1/TIMP1/TGFB1/ENG/TPM1/RHOB/THY1/CITED2/PTEN	11	GO:0048193	Golgi vesicle transport
			STRA13	5.99882e-186	0.938502	MXD4	3.80727e-30	0.448531	CD86	0	3.14514	BRI3	0.00510203	0.402411	NDUFA1	6.70906e-13	0.352953	PSME1	3.34881e-14	3.61986	GO:0090505	epiboly involved in wound healing	3/133	31/18670	0.00137294	0.0263149	0.0203126	CD44/DDR1/FLNA	3	GO:0016579	protein deubiquitination	32/655	283/18670	5.85565e-09	1.65451e-07	1.4205e-07	PSMB1/PSMA4/PSMC5/PSMD8/PSMA3/PSMC1/PSMB5/PSMA7/USP11/PSMD7/PSMA2/PSMD3/PSMD11/PSMD14/PARK7/USP22/PSMB2/NEDD8/PSMB7/PSMB6/UCHL1/PSMD4/PSMB4/UBXN1/PSMC3/UBB/TOMM20/PSMD2/EIF3F/RAD23A/PSMD13/PSMB3	32	GO:0051251	positive regulation of lymphocyte activation	10/148	334/18670	0.000338031	0.00712516	0.00518617	MEF2C/LGALS1/TGFB1/IL6ST/ANXA1/THY1/TGFBR2/CD320/LAMP1/SLC39A10	10	GO:0032623	interleukin-2 production
			SERPINE2	3.79726e-185	1.48981	UBE2J1	9.42337e-30	0.54296	SLC1A3	0	3.13361				PTP4A2	1.10502e-12	1.25784	ARPC2	3.89972e-14	2.45221	GO:0045666	positive regulation of neuron differentiation	9/133	371/18670	0.00137326	0.0263149	0.0203126	TIMP2/NDRG4/METRN/RND2/MACF1/APOE/MAP1B/AGT/NTRK2	9	GO:0043484	regulation of RNA splicing	21/655	135/18670	9.91873e-09	2.78433e-07	2.39053e-07	FUS/CIRBP/HNRNPL/C1QBP/SRSF9/KHDRBS1/HNRNPA2B1/SRSF6/RBM42/KHDRBS3/HNRNPA1/SRSF1/TRA2B/RBMX/SAP18/SON/TRA2A/HNRNPK/HNRNPH1/RNPS1/RBM8A	21	GO:0051346	negative regulation of hydrolase activity	12/148	466/18670	0.000345526	0.00723585	0.00526673	PICALM/APLP2/TIMP1/GNAI2/IFI6/SORT1/ANXA1/IQGAP1/SERPINH1/SPRY1/PPP1R14A/A2M	12	GO:2001234	negative regulation of apoptotic signaling pathway
			RPL35A	4.80526e-183	0.72417	CITED2	6.07134e-29	0.640314	LGALS9	0	3.13024				C19orf43	1.4846e-12	0.467919	STK17A	5.68573e-14	1.63688	GO:0021782	glial cell development	5/133	116/18670	0.00145066	0.0276188	0.0213191	MT3/CSPG5/CLU/NTRK2/ID4	5	GO:0070126	mitochondrial translational termination	17/655	89/18670	1.08144e-08	3.01617e-07	2.58958e-07	MRPS34/MRPS33/MRPL51/MRPL18/MRPS7/MRPS26/MRPL55/MRPS18C/MRPL52/AURKAIP1/GADD45GIP1/MRPL14/MRPL41/MRPL21/MRPL20/MRPL33/MRPS21	17	GO:0043254	regulation of protein complex assembly	12/148	467/18670	0.000352254	0.00732916	0.00533465	TMSB10/FSCN1/TGFB1/PFN1/DNAJC15/PMEPA1/VASP/GMFG/MSN/ARF6/CTNNB1/MYADM	12	GO:0046651	lymphocyte proliferation
			KRT10	4.21915e-182	0.518027	TLN1	1.58385e-28	0.509253	ID2	0	3.11521				NDUFA2	1.88876e-12	0.282319	ANAPC16	9.54782e-14	1.17482	GO:0030324	lung development	6/133	172/18670	0.00146459	0.0277051	0.0213858	SPARC/HES1/IGFBP5/SOX9/THRA/LTBP3	6	GO:0072655	establishment of protein localization to mitochondrion	21/655	137/18670	1.29721e-08	3.59477e-07	3.08634e-07	TIMM13/TOMM22/PDCD5/YWHAE/ROMO1/YWHAQ/UQCRC2/HSPD1/TIMM8B/CALM3/YWHAZ/YWHAB/MFF/YWHAG/TOMM20/UBE2L3/NDUFA13/MAPT/UBL5/DNAJC19/FIS1	21	GO:0042326	negative regulation of phosphorylation	12/148	468/18670	0.000359094	0.00740962	0.00539321	WWTR1/HYAL2/TGFB1/ENG/DNAJC15/PMEPA1/GMFG/THY1/SPRY1/PKIG/PTEN/MYADM	12	GO:0070663	regulation of leukocyte proliferation
			BUD31	1.51006e-181	0.781415	PINK1	1.79629e-26	0.612759	TRIM22	0	3.08035				GNG7	2.45744e-12	1.57223	RPSA	1.16981e-13	1.76325	GO:0060674	placenta blood vessel development	3/133	32/18670	0.00150712	0.0279972	0.0216112	ITGB8/HES1/HEY1	3	GO:1903829	positive regulation of cellular protein localization	34/655	324/18670	1.32197e-08	3.64005e-07	3.12522e-07	FYN/RUFY3/NUTF2/PDCD5/PTN/YWHAE/TMEM30A/CCDC88A/CCT4/PARK7/TCP1/TARDBP/RAN/SYT11/YWHAQ/CCT7/ANP32B/PARP1/EGFR/CCT6A/CCT5/CCT8/VPS28/CCT3/YWHAZ/CCT2/YWHAB/MFF/YWHAG/UBE2L3/MAPT/UBL5/FIS1/VAMP2	34	GO:0007159	leukocyte cell-cell adhesion	10/148	337/18670	0.000362734	0.00740962	0.00539321	LGALS1/TGFB1/IL6ST/ETS1/ANXA1/MSN/ITGB1/THY1/TGFBR2/PECAM1	10	GO:0032943	mononuclear cell proliferation
			TERF2IP	3.02446e-181	0.869684	MPRIP	3.21433e-26	0.464613	ATP6V1B2	0	3.07664				MRPS34	3.09252e-12	0.484508	IFI16	1.71199e-13	2.37615	GO:0090504	epiboly	3/133	32/18670	0.00150712	0.0279972	0.0216112	CD44/DDR1/FLNA	3	GO:0042180	cellular ketone metabolic process	29/655	248/18670	1.43022e-08	3.9132e-07	3.35974e-07	PSMB1/PSMA4/PSMC5/PSMD8/PSMA3/PSMC1/PSMB5/PSMA7/PSMD7/PSMA2/PSMD3/PSMD11/TPI1/PSMD14/ODC1/PARK7/EGR1/GLO1/PSMB2/PNKD/PSMB7/PSMB6/PSMD4/PSMB4/PSMC3/PSMD2/PSMD13/EIF6/PSMB3	29	GO:0072311	glomerular epithelial cell differentiation	3/148	18/18670	0.000364998	0.00740962	0.00539321	JAG1/PODXL/IQGAP1	3	GO:0036499	PERK-mediated unfolded protein response
			HSPE1	6.63056e-181	0.387647	SSFA2	9.07748e-25	0.409305	HLA-B	0	3.0763				PPIB	3.98745e-12	0.567493	EMP3	2.08173e-13	1.8175	GO:0003018	vascular process in circulatory system	6/133	173/18670	0.00150849	0.0279972	0.0216112	ATP1A2/BBS2/APOE/AGT/EDNRB/GJA1	6	GO:0032206	positive regulation of telomere maintenance	13/655	51/18670	1.51088e-08	4.10787e-07	3.52688e-07	XRCC5/CCT4/TCP1/HNRNPA2B1/HNRNPA1/CCT7/HNRNPD/CCT6A/CCT5/CCT8/CCT3/CCT2/DHX36	13	GO:0035050	embryonic heart tube development	5/148	77/18670	0.000365312	0.00740962	0.00539321	MEF2C/ENG/TGFBR2/CITED2/CTNNB1	5	GO:0042098	T cell proliferation
			POLD2	7.75034e-180	0.90326	LAMP1	4.99489e-23	0.50962	RILPL2	0	3.07282				TUFM	4.17671e-12	0.589176	EEF1D	2.7351e-13	2.43415	GO:0051402	neuron apoptotic process	7/133	239/18670	0.00163865	0.0301741	0.0232916	MT3/NLRP1/APOE/NES/NTRK2/PINK1/NUPR1	7	GO:0001666	response to hypoxia	36/655	359/18670	1.628e-08	4.39866e-07	3.77654e-07	PSMB1/PSMA4/SIRT2/ENO1/GNB1/PSMC5/PSMD8/TXN2/RBX1/PSMA3/PSMC1/PSMB5/PSMA7/PSMD7/PTN/CHCHD2/PSMA2/PSMD3/PSMD11/PSMD14/EGR1/PSMB2/PIN1/HP1BP3/PSMB7/PSMB6/PSMD4/PSMB4/PSMC3/RBPJ/UBB/PSMD2/PSMD13/FIS1/PHB2/PSMB3	36	GO:0070663	regulation of leukocyte proliferation	8/148	222/18670	0.000399021	0.0079591	0.00579316	MEF2C/TGFB1/IL6ST/ANXA1/TGFBR2/CD320/CTNNB1/SLC39A10	8	GO:0006469	negative regulation of protein kinase activity
			UQCRQ	1.41377e-179	0.415071	CD151	9.34425e-23	0.495681	PPT1	0	3.07021				PSMC1	4.61931e-12	0.920839	LITAF	3.82211e-13	2.23647	GO:0030323	respiratory tube development	6/133	176/18670	0.00164623	0.0301741	0.0232916	SPARC/HES1/IGFBP5/SOX9/THRA/LTBP3	6	GO:0032204	regulation of telomere maintenance	16/655	81/18670	1.7682e-08	4.74779e-07	4.07629e-07	XRCC5/HNRNPC/CCT4/TCP1/HNRNPA2B1/HNRNPA1/CCT7/HNRNPD/PARP1/CCT6A/CCT5/CCT8/CCT3/CCT2/TERF2IP/DHX36	16	GO:0003416	endochondral bone growth	4/148	44/18670	0.000402274	0.0079591	0.00579316	COL6A1/TGFBR2/VWA1/ANXA2	4	GO:0000041	transition metal ion transport
			RCN1	2.92419e-179	0.742712	APLP2	1.01954e-22	0.47052	MAT2A	0	3.06492				MTCH2	9.48236e-12	0.526714	PPIA	4.54988e-13	0.419656	GO:0050821	protein stabilization	6/133	178/18670	0.00174324	0.0316456	0.0244274	MT3/CRYAB/CLU/ATP1B2/PINK1/FLNA	6	GO:0070482	response to oxygen levels	38/655	394/18670	1.86583e-08	4.97899e-07	4.27479e-07	PSMB1/PSMA4/SIRT2/ENO1/GNB1/PSMC5/PSMD8/TXN2/RBX1/PSMA3/PSMC1/PSMB5/PSMA7/PSMD7/PTN/CHCHD2/PSMA2/PSMD3/PSMD11/PSMD14/EGR1/PSMB2/PIN1/HP1BP3/CDK4/PSMB7/PSMB6/PSMD4/PSMB4/PSMC3/RBPJ/UBB/PSMD2/PSMD13/HDAC2/FIS1/PHB2/PSMB3	38	GO:0032965	regulation of collagen biosynthetic process	4/148	44/18670	0.000402274	0.0079591	0.00579316	TGFB1/ENG/PDGFRB/F2R	4	GO:0050670	regulation of lymphocyte proliferation
			COPS6	6.21661e-177	0.853679	RPS23	1.26664e-22	0.273771	ETS2	0	3.06397				NDUFAB1	1.04911e-11	0.374187	MT2A	4.60817e-13	1.09154	GO:0048675	axon extension	5/133	121/18670	0.00174796	0.0316456	0.0244274	MT3/MACF1/APOE/MAP1B/DCLK1	5	GO:0070198	protein localization to chromosome, telomeric region	10/655	28/18670	1.95422e-08	5.1518e-07	4.42316e-07	XRCC5/CCT4/TCP1/CCT7/CCT6A/CCT5/CCT8/CCT3/CCT2/TERF2IP	10	GO:0045601	regulation of endothelial cell differentiation	4/148	44/18670	0.000402274	0.0079591	0.00579316	JAG1/BTG1/CTNNB1/APOLD1	4	GO:0008360	regulation of cell shape
			RBM8A	3.20113e-176	0.601138	EIF4EBP2	1.49402e-20	0.378164	HBEGF	0	3.04545				ARL2	1.16567e-11	2.01882	RPL38	4.88337e-13	1.44047	GO:2001235	positive regulation of apoptotic signaling pathway	6/133	179/18670	0.00179334	0.0322693	0.0249088	TIMP3/AGT/ITM2C/PINK1/PEA15/NUPR1	6	GO:0034250	positive regulation of cellular amide metabolic process	22/655	153/18670	1.95442e-08	5.1518e-07	4.42316e-07	VIM/CIRBP/EIF3D/EIF3E/C1QBP/KHDRBS1/RPL5/SOX4/EIF5A/CDK4/DHX9/HNRNPD/APP/EEF2/POLR2G/UPF3A/CNBP/DHX36/NPM1/RPS27L/RPS4X/EIF6	22	GO:0010811	positive regulation of cell-substrate adhesion	6/148	121/18670	0.00040761	0.00796692	0.00579885	FN1/NID1/IQGAP1/RSU1/THY1/MYADM	6	GO:0042176	regulation of protein catabolic process
			DNAJB11	8.29609e-176	0.513493	SPATS2L	1.95993e-19	0.740471	PTPRC	0	3.04137				ZNHIT1	1.37114e-11	0.250525	RPL15	4.92873e-13	1.03989	GO:0033555	multicellular organismal response to stress	4/133	73/18670	0.00183218	0.0327682	0.025294	APOE/EDNRB/LYPD1/GJA1	4	GO:0070200	establishment of protein localization to telomere	8/655	16/18670	2.20674e-08	5.78166e-07	4.96394e-07	CCT4/TCP1/CCT7/CCT6A/CCT5/CCT8/CCT3/CCT2	8	GO:0046718	viral entry into host cell	6/148	121/18670	0.00040761	0.00796692	0.00579885	HYAL2/LGALS1/IFITM3/ITGB1/IFITM2/LAMP1	6	GO:0032944	regulation of mononuclear cell proliferation
			DPYSL3	1.10285e-175	0.893781	ARF6	2.24151e-19	0.374973	PIK3IP1	0	2.97238				TUBB4B	1.3858e-11	0.447188	RPL7A	5.54622e-13	1.71089	GO:0032970	regulation of actin filament-based process	9/133	388/18670	0.00186593	0.033046	0.0255084	ATP1A2/RND2/SPTBN1/RDX/ADD3/RHOBTB3/FAM107A/FLNA/S100A10	9	GO:1904356	regulation of telomere maintenance via telomere lengthening	14/655	62/18670	2.2834e-08	5.94646e-07	5.10542e-07	XRCC5/HNRNPC/CCT4/TCP1/HNRNPA2B1/HNRNPA1/CCT7/PARP1/CCT6A/CCT5/CCT8/CCT3/CCT2/DHX36	14	GO:0071260	cellular response to mechanical stimulus	5/148	79/18670	0.000411459	0.00799372	0.00581835	CYBA/TGFB1/ENG/SLC2A1/SLC38A2	5	GO:0045637	regulation of myeloid cell differentiation
			SGCB	8.60725e-174	0.86261	CCDC50	1.32337e-16	0.407671	C1orf162	0	2.96834				PSMD4	2.96839e-11	0.485232	TPM3	6.38217e-13	2.34756	GO:0051346	negative regulation of hydrolase activity	10/133	466/18670	0.00187011	0.033046	0.0255084	CD44/TIMP2/MT3/TIMP3/CST3/PCSK1N/CRYAB/CNN3/AGT/RDX	10	GO:0045089	positive regulation of innate immune response	37/655	381/18670	2.40286e-08	6.22009e-07	5.34036e-07	PSMB1/FYN/PSMA4/XRCC5/PSMC5/PSMD8/PSMA3/PSMC1/PSMB5/PSMA7/PSMD7/PTPRS/PSMA2/PSMD3/C1QBP/PSMD11/SKP1/PSMD14/SFPQ/PSMB2/UBE2D2/DHX9/PSMB7/PSMB6/HSPD1/NONO/PSMD4/PSMB4/HMGB2/PSMC3/UBB/PSMD2/UBE2N/PSMD13/HMGB1/XRCC6/PSMB3	37	GO:0010721	negative regulation of cell development	10/148	344/18670	0.000426286	0.0081803	0.00595417	LGALS1/JAG1/TGFB1/YWHAH/ACTN4/THY1/ARF6/CTNNB1/PTEN/HES4	10	GO:0048524	positive regulation of viral process
			SSRP1	4.42328e-173	0.666299	MGST3	1.96592e-16	0.352075	PLK3	0	2.96792				LGALS3BP	3.29394e-11	2.79099	RPL18	7.69217e-13	1.33944	GO:0043254	regulation of protein complex assembly	10/133	467/18670	0.00189966	0.0333684	0.0257573	CRYAB/SPTBN1/CLU/THRA/APOE/GFAP/MAP1B/RDX/ADD3/PINK1	10	GO:0038093	Fc receptor signaling pathway	28/655	241/18670	2.92233e-08	7.51979e-07	6.45623e-07	PSMB1/FYN/PSMA4/PSMC5/PSMD8/PSMA3/PSMC1/PSMB5/PSMA7/PSMD7/PSMA2/PSMD3/PSMD11/SKP1/PSMD14/PSMB2/PSMB7/PSMB6/PSMD4/PSMB4/PSMC3/PSMD2/ACTG1/PSMD13/CALM1/ARPC1A/BRK1/PSMB3	28	GO:0032930	positive regulation of superoxide anion generation	3/148	19/18670	0.000430923	0.0081803	0.00595417	CYBA/TGFB1/GNAI2	3	GO:0051348	negative regulation of transferase activity
			NDUFB2	2.58911e-172	0.610547	LEPROT	2.13462e-16	0.358237	SLC1A5	0	2.95683				NDUFV3	4.88994e-11	0.471433	CCL4	1.08378e-12	3.02063	GO:0051145	smooth muscle cell differentiation	4/133	74/18670	0.00192631	0.0334385	0.0258114	HES1/SOX9/EDNRB/HEY1	4	GO:0060070	canonical Wnt signaling pathway	34/655	335/18670	3.03974e-08	7.77563e-07	6.67589e-07	PSMB1/PSMA4/PSMC5/PSMD8/RBX1/PSMA3/PSMC1/PSMB5/PSMA7/PSMD7/PSMA2/PSMD3/PSMD11/MDK/CSNK1A1/PSMD14/IGFBP2/MAD2L2/EGR1/SOX4/PSMB2/PIN1/PSMB7/PSMB6/EGFR/PSMD4/PSMB4/PSMC3/RBPJ/CDH2/PSMD2/PSMD13/CSNK1E/PSMB3	34	GO:0003205	cardiac chamber development	7/148	171/18670	0.000432951	0.0081803	0.00595417	MEF2C/JAG1/TGFB1/ENG/TPM1/TGFBR2/CITED2	7	GO:0070498	interleukin-1-mediated signaling pathway
			PFDN4	8.54483e-170	0.628137	IL6ST	1.67089e-15	0.300465	CD58	0	2.95064				PHB	6.78077e-11	0.533557	RPL7	1.22348e-12	1.2117	GO:0072078	nephron tubule morphogenesis	4/133	74/18670	0.00192631	0.0334385	0.0258114	HES1/SOX9/AGT/PBX1	4	GO:0036293	response to decreased oxygen levels	36/655	370/18670	3.54708e-08	9.02003e-07	7.74428e-07	PSMB1/PSMA4/SIRT2/ENO1/GNB1/PSMC5/PSMD8/TXN2/RBX1/PSMA3/PSMC1/PSMB5/PSMA7/PSMD7/PTN/CHCHD2/PSMA2/PSMD3/PSMD11/PSMD14/EGR1/PSMB2/PIN1/HP1BP3/PSMB7/PSMB6/PSMD4/PSMB4/PSMC3/RBPJ/UBB/PSMD2/PSMD13/FIS1/PHB2/PSMB3	36	GO:0010634	positive regulation of epithelial cell migration	7/148	171/18670	0.000432951	0.0081803	0.00595417	TGFB1/PFN1/ETS1/ANXA1/RHOB/TGFBR2/ARF6	7	GO:0002218	activation of innate immune response
			CNRIP1	1.63697e-169	0.674796	RBM17	1.15064e-14	0.258108	PABPC1	0	2.94166				FLOT1	8.97292e-11	0.731861	RPS15	1.3568e-12	1.54761	GO:0098801	regulation of renal system process	3/133	35/18670	0.00195802	0.0337902	0.0260829	AGT/EDNRB/GJA1	3	GO:0000027	ribosomal large subunit assembly	10/655	30/18670	4.19854e-08	1.06142e-06	9.113e-07	RPLP0/RPL3/RPL24/RPL5/RSL24D1/RPL11/RPL38/RPL12/RPL23A/MRPL20	10	GO:0001649	osteoblast differentiation	8/148	225/18670	0.000436267	0.0081803	0.00595417	WWTR1/MEF2C/JAG1/IL6ST/COL6A1/TPM4/CTNNB1/CLIC1	8	GO:0038061	NIK/NF-kappaB signaling
			NUDT1	5.05703e-169	0.59733	DKK3	1.1683e-14	0.402965	AP1B1	0	2.93969				NDUFB9	1.00776e-10	0.456697	HERPUD1	2.55476e-12	0.606528	GO:0043242	negative regulation of protein complex disassembly	4/133	75/18670	0.00202374	0.0347213	0.0268016	SPTBN1/MAP1B/RDX/ADD3	4	GO:0032543	mitochondrial translation	20/655	135/18670	5.17161e-08	1.29982e-06	1.11598e-06	MRPS34/MRPS33/C1QBP/MRPL51/MRPL18/MRPS7/MRPS26/MALSU1/MRPL55/MRPS18C/MRPL52/AURKAIP1/TUFM/GADD45GIP1/MRPL14/MRPL41/MRPL21/MRPL20/MRPL33/MRPS21	20	GO:0001974	blood vessel remodeling	4/148	45/18670	0.000438819	0.0081803	0.00595417	MEF2C/JAG1/TGFB1/BGN	4	GO:0002758	innate immune response-activating signal transduction
			MYL6B	1.87354e-168	0.769856	TM9SF3	4.21104e-14	0.356211	KLF10	0	2.91982				PLD3	1.59981e-10	0.450538	RPS2	3.00223e-12	0.98281	GO:0072088	nephron epithelium morphogenesis	4/133	76/18670	0.00212453	0.0359938	0.0277839	HES1/SOX9/AGT/PBX1	4	GO:0000723	telomere maintenance	22/655	162/18670	5.60681e-08	1.40105e-06	1.2029e-06	XRCC5/HNRNPC/APEX1/RPA3/POLD2/CCT4/TCP1/HNRNPA2B1/HNRNPA1/CCT7/HNRNPD/PARP1/NHP2/CCT6A/CCT5/CCT8/CCT3/CCT2/TERF2IP/DHX36/NOP10/XRCC6	22	GO:0035987	endodermal cell differentiation	4/148	45/18670	0.000438819	0.0081803	0.00595417	FN1/COL4A2/COL6A1/CTNNB1	4	GO:0002763	positive regulation of myeloid leukocyte differentiation
			LSM3	5.56754e-168	0.832412	YWHAH	7.3637e-14	0.275087	EVI2B	0	2.91612				ATP6V1E1	2.27886e-10	1.31192	ALOX5AP	7.74297e-12	1.60324	GO:0008016	regulation of heart contraction	7/133	251/18670	0.00216198	0.0359938	0.0277839	ATP1A2/THRA/ATP1B2/AGT/GJA1/AHCYL1/FLNA	7	GO:0006278	RNA-dependent DNA biosynthetic process	15/655	77/18670	6.00457e-08	1.49183e-06	1.28083e-06	XRCC5/HNRNPC/CCT4/TCP1/HNRNPA1/CCT7/NHP2/CCT6A/CCT5/CCT8/CCT3/CCT2/TERF2IP/NOP10/PPIA	15	GO:0034109	homotypic cell-cell adhesion	5/148	81/18670	0.000461876	0.00856064	0.006231	LGALS1/MYH9/MYL12A/TLN1/CLIC1	5	GO:0043409	negative regulation of MAPK cascade
			ROMO1	3.54912e-167	0.520912	CD320	1.62236e-13	0.267109	RNF149	0	2.91059				PSMB6	2.75759e-10	0.332892	RPL23	1.28139e-11	1.45353	GO:0032463	negative regulation of protein homooligomerization	2/133	10/18670	0.00218329	0.0359938	0.0277839	CRYAB/CLU	2	GO:0033119	negative regulation of RNA splicing	9/655	24/18670	6.21447e-08	1.53515e-06	1.31803e-06	C1QBP/SRSF9/HNRNPA2B1/SRSF6/RBM42/RBMX/SAP18/HNRNPK/RNPS1	9	GO:0022604	regulation of cell morphogenesis	12/148	484/18670	0.000484833	0.00893478	0.00650333	MYH9/FN1/YWHAH/ACTN4/ANXA1/TPM1/RHOB/MYO10/MSN/THY1/PTEN/MYADM	12	GO:1902905	positive regulation of supramolecular fiber organization
			HNRNPA1	8.26831e-167	1.05231	GLRX5	3.03778e-13	0.309126	RGS19	0	2.90693				APRT	2.82402e-10	0.288554	EIF1	1.29564e-11	1.6607	GO:0033210	leptin-mediated signaling pathway	2/133	10/18670	0.00218329	0.0359938	0.0277839	MT3/BBS2	2	GO:0042274	ribosomal small subunit biogenesis	14/655	67/18670	6.53504e-08	1.60517e-06	1.37814e-06	RPS5/RPS16/RPS15/MRPS7/RPS24/RPS8/RPS14/RPSA/RPS21/RPS7/RPL38/NPM1/RPS27L/RPS28	14	GO:0030220	platelet formation	3/148	20/18670	0.000504031	0.00918362	0.00668445	ACTN1/MEF2C/MYH9	3	GO:0031668	cellular response to extracellular stimulus
			BANF1	1.37544e-164	0.635457	SPCS3	9.0698e-13	0.279735	CPVL	0	2.89545				UCHL1	3.3337e-10	0.378212	N4BP2L2	1.3926e-11	0.629401	GO:1901526	positive regulation of mitophagy	2/133	10/18670	0.00218329	0.0359938	0.0277839	PINK1/TOMM7	2	GO:0002758	innate immune response-activating signal transduction	31/655	298/18670	7.08118e-08	1.72949e-06	1.48488e-06	PSMB1/FYN/PSMA4/PSMC5/PSMD8/PSMA3/PSMC1/PSMB5/PSMA7/PSMD7/PTPRS/PSMA2/PSMD3/C1QBP/PSMD11/SKP1/PSMD14/PSMB2/UBE2D2/PSMB7/PSMB6/HSPD1/PSMD4/PSMB4/PSMC3/UBB/PSMD2/UBE2N/PSMD13/HMGB1/PSMB3	31	GO:0097709	connective tissue replacement	3/148	20/18670	0.000504031	0.00918362	0.00668445	TIMP1/TGFB1/F2R	3	GO:0030865	cortical cytoskeleton organization
			ATP5A1	5.93493e-163	1.31959	KTN1	5.40799e-12	0.524667	MKNK1	0	2.88992				TSC22D4	4.97445e-10	0.835436	CCND3	1.51549e-11	3.6291	GO:1903789	regulation of amino acid transmembrane transport	2/133	10/18670	0.00218329	0.0359938	0.0277839	ATP1A2/AGT	2	GO:0050821	protein stabilization	23/655	178/18670	7.17098e-08	1.74158e-06	1.49526e-06	PFN2/GAPDH/CCT4/SUMO1/PARK7/TCP1/RPL5/SOX4/RPL23/PIN1/CCT7/RPL11/HSPD1/CCT6A/CCT5/CCT8/CCT3/CAMLG/CCT2/PPIB/PHB/RPS7/PHB2	23	GO:0048145	regulation of fibroblast proliferation	5/148	83/18670	0.000516812	0.00934917	0.00680494	TGFB1/PDGFRB/FN1/CTNNB1/ANXA2	5	GO:0001776	leukocyte homeostasis
			GBAS	4.60665e-162	0.988905	MLEC	1.45101e-11	0.466494	AOAH	0	2.86978				DYNLRB1	5.20977e-10	0.439946	GNAS	1.58298e-11	0.905014	GO:1903862	positive regulation of oxidative phosphorylation	2/133	10/18670	0.00218329	0.0359938	0.0277839	PINK1/NUPR1	2	GO:0050657	nucleic acid transport	24/655	193/18670	7.84501e-08	1.88411e-06	1.61763e-06	NUTF2/SRSF9/MRPL18/NCBP2/RPS15/SFPQ/SRSF11/KHDRBS1/HNRNPA2B1/SRSF6/RAN/EIF5A/HNRNPA1/DHX9/SRSF1/SSB/SEC13/UPF3A/HNRNPA3/TOMM20/NPM1/RNPS1/EIF6/RBM8A	24	GO:0098868	bone growth	4/148	47/18670	0.000518915	0.00934917	0.00680494	COL6A1/TGFBR2/VWA1/ANXA2	4	GO:0033209	tumor necrosis factor-mediated signaling pathway
			KHDRBS1	6.01726e-162	0.650307	RNF145	1.39926e-08	0.404189	VAMP8	0	2.85881				DHPS	5.84357e-10	0.251353	COX7B	3.40096e-11	0.62029	GO:1903532	positive regulation of secretion by cell	9/133	399/18670	0.00225391	0.0369516	0.0285232	NLRP1/SPTBN1/WLS/AGT/GJA1/PINK1/IRS2/NMB/MBP	9	GO:0050658	RNA transport	24/655	193/18670	7.84501e-08	1.88411e-06	1.61763e-06	NUTF2/SRSF9/MRPL18/NCBP2/RPS15/SFPQ/SRSF11/KHDRBS1/HNRNPA2B1/SRSF6/RAN/EIF5A/HNRNPA1/DHX9/SRSF1/SSB/SEC13/UPF3A/HNRNPA3/TOMM20/NPM1/RNPS1/EIF6/RBM8A	24	GO:0072511	divalent inorganic cation transport	12/148	489/18670	0.000531039	0.00947317	0.0068952	CYBA/TGFB1/PDGFRB/GNAI2/RAMP2/THY1/SLC3A2/CTNNB1/F2R/ANXA2/TCN2/SLC39A10	12	GO:0070555	response to interleukin-1
			ERH	3.12325e-161	0.727436	MACF1	4.6552e-07	0.294899	DAGLB	0	2.85676				ANXA2	5.88249e-10	0.258823	LRRFIP1	1.00767e-10	1.17297	GO:0001662	behavioral fear response	3/133	37/18670	0.00230053	0.0373014	0.0287932	APOE/LYPD1/GJA1	3	GO:0016072	rRNA metabolic process	28/655	253/18670	8.30885e-08	1.98448e-06	1.70381e-06	DDX18/NOP56/RPS16/FBL/NCL/RPS15/RPL5/SBDS/RPL27/RPL35/RPS24/RPS2/RPL11/RPS8/NHP2/RPL7/GTF3C6/RPS14/PA2G4/RSL1D1/RPS21/RPS7/TRMT112/NOP10/RPL35A/MAPT/RPL10A/RPS28	28	GO:0010632	regulation of epithelial cell migration	9/148	291/18670	0.000531672	0.00947317	0.0068952	MEF2C/TGFB1/PFN1/ETS1/ANXA1/RHOB/TGFBR2/ARF6/PTEN	9	GO:0016050	vesicle organization
			HSPD1	1.13124e-160	0.670443	FSCN1	2.20337e-06	0.459793	MCL1	0	2.84457				TECR	6.07975e-10	2.27207	EEF1B2	1.64722e-10	2.27992	GO:1900026	positive regulation of substrate adhesion-dependent cell spreading	3/133	37/18670	0.00230053	0.0373014	0.0287932	CSPG5/FLNA/S100A10	3	GO:0051168	nuclear export	24/655	194/18670	8.66252e-08	2.05759e-06	1.76657e-06	NUTF2/YWHAE/SRSF9/HSPA9/NCBP2/RPS15/PARK7/SRSF11/KHDRBS1/HNRNPA2B1/SRSF6/RAN/EIF5A/HNRNPA1/DHX9/SRSF1/TXN/ANP32B/SSB/SEC13/NPM1/RNPS1/EIF6/RBM8A	24	GO:0090287	regulation of cellular response to growth factor stimulus	9/148	292/18670	0.000544937	0.00957077	0.00696624	TGFB1/ENG/PMEPA1/FSTL1/TGFBR2/SPRY1/CITED2/CTNNB1/PTP4A3	9	GO:0043405	regulation of MAP kinase activity
			HSBP1	2.0742e-160	1.01864	S100A16	1.34817e-05	0.281631	NAMPT	0	2.83962				FOS	6.27262e-10	0.394789	MT1X	3.79591e-10	0.963838	GO:0061333	renal tubule morphogenesis	4/133	78/18670	0.0023364	0.0374713	0.0289243	HES1/SOX9/AGT/PBX1	4	GO:0051236	establishment of RNA localization	24/655	196/18670	1.05392e-07	2.48967e-06	2.13755e-06	NUTF2/SRSF9/MRPL18/NCBP2/RPS15/SFPQ/SRSF11/KHDRBS1/HNRNPA2B1/SRSF6/RAN/EIF5A/HNRNPA1/DHX9/SRSF1/SSB/SEC13/UPF3A/HNRNPA3/TOMM20/NPM1/RNPS1/EIF6/RBM8A	24	GO:0045445	myoblast differentiation	5/148	84/18670	0.000546053	0.00957077	0.00696624	MEF2C/LGALS1/JAG1/TGFB1/BTG1	5	GO:0045010	actin nucleation
			CCT5	3.52854e-160	0.916428	SSRP1	3.79994e-05	0.340388	LITAF	0	2.8396				CNBP	7.13158e-10	0.255876	ACTG1	3.89804e-10	1.19828	GO:0072028	nephron morphogenesis	4/133	78/18670	0.0023364	0.0374713	0.0289243	HES1/SOX9/AGT/PBX1	4	GO:1904951	positive regulation of establishment of protein localization	40/655	456/18670	1.06679e-07	2.50638e-06	2.15189e-06	FYN/RUFY3/PHPT1/SRI/DYNLL1/NUTF2/PDCD5/GPI/YWHAE/MDK/GAPDH/TMEM30A/CCT4/TCP1/TARDBP/SOX4/RAN/YWHAQ/CCT7/DHX9/ANP32B/ARF1/EGFR/CCT6A/CCT5/CCT8/VPS28/CCT3/YWHAZ/CCT2/YWHAB/MFF/YWHAG/DHX36/UBE2L3/HMGB1/PPIA/UBL5/FIS1/VAMP2	40	GO:0048144	fibroblast proliferation	5/148	84/18670	0.000546053	0.00957077	0.00696624	TGFB1/PDGFRB/FN1/CTNNB1/ANXA2	5	GO:0033572	transferrin transport
			NOP56	8.42954e-159	0.757039	MYO10	0.0023457	0.352272	ARPC3	0	2.83113				PSENEN	7.35197e-10	0.394657	CTSC	4.26814e-10	2.05639	GO:0015711	organic anion transport	10/133	482/18670	0.00239016	0.0381263	0.0294299	ATP1A2/SLC1A3/SLC1A2/APOE/AGT/LRRC8A/NTRK2/GJA1/IRS2/NMB	10	GO:0007004	telomere maintenance via telomerase	14/655	70/18670	1.17101e-07	2.73636e-06	2.34935e-06	XRCC5/HNRNPC/CCT4/TCP1/HNRNPA1/CCT7/NHP2/CCT6A/CCT5/CCT8/CCT3/CCT2/TERF2IP/NOP10	14	GO:0097305	response to alcohol	8/148	233/18670	0.000549595	0.00958077	0.00697352	CYBA/TGFB1/KLF9/KLF2/IGFBP7/TGFBR2/CTNNB1/PTEN	8	GO:0071347	cellular response to interleukin-1
			RBBP4	1.30821e-157	0.786988				FCGBP	0	2.82477				MRPL51	7.73447e-10	0.378027	PSMB6	4.86542e-10	0.301533	GO:0007611	learning or memory	7/133	256/18670	0.00241474	0.0381814	0.0294724	ATP1A2/NDRG4/THRA/APOE/AGT/NTRK2/GATM	7	GO:0000028	ribosomal small subunit assembly	8/655	19/18670	1.18016e-07	2.74293e-06	2.35498e-06	RPS5/RPS15/MRPS7/RPS14/RPSA/RPL38/RPS27L/RPS28	8	GO:0002063	chondrocyte development	4/148	48/18670	0.000562629	0.00975526	0.00710052	COL6A1/SERPINH1/TGFBR2/VWA1	4	GO:0031647	regulation of protein stability
			SCRG1	2.47525e-157	1.59004				EPB41L2	0	2.79975				MRPL55	1.85854e-09	0.377921	YPEL5	9.16418e-10	2.21622	GO:0071248	cellular response to metal ion	6/133	190/18670	0.00241949	0.0381814	0.0294724	MT3/MAP1LC3A/MT1E/MT1X/MT1F/MT1M	6	GO:0006364	rRNA processing	25/655	214/18670	1.44546e-07	3.34157e-06	2.86896e-06	DDX18/NOP56/RPS16/FBL/RPS15/RPL5/SBDS/RPL27/RPL35/RPS24/RPS2/RPL11/RPS8/NHP2/RPL7/RPS14/PA2G4/RSL1D1/RPS21/RPS7/TRMT112/NOP10/RPL35A/RPL10A/RPS28	25	GO:0036344	platelet morphogenesis	3/148	21/18670	0.000584631	0.0100055	0.00728269	ACTN1/MEF2C/MYH9	3	GO:0008286	insulin receptor signaling pathway
			NDUFS4	3.06848e-157	1.03482				BTG2	0	2.79974				RASSF2	2.12247e-09	1.38848	PNRC1	1.31894e-09	0.957726	GO:0001570	vasculogenesis	4/133	79/18670	0.0024476	0.038191	0.0294799	ITGB8/NTRK2/HEY1/ZFP36L1	4	GO:0032212	positive regulation of telomere maintenance via telomerase	10/655	34/18670	1.61377e-07	3.71082e-06	3.18598e-06	XRCC5/CCT4/TCP1/HNRNPA1/CCT7/CCT6A/CCT5/CCT8/CCT3/CCT2	10	GO:0071498	cellular response to fluid shear stress	3/148	21/18670	0.000584631	0.0100055	0.00728269	MEF2C/CA2/KLF2	3	GO:0030866	cortical actin cytoskeleton organization
			SETD5	4.74479e-157	0.70996				MPP1	0	2.79925				UBA1	2.49047e-09	0.254262	UBA52	1.56013e-09	0.563863	GO:0071260	cellular response to mechanical stimulus	4/133	79/18670	0.0024476	0.038191	0.0294799	ATP1A2/SOX9/AGT/GJA1	4	GO:0043312	neutrophil degranulation	41/655	485/18670	2.00767e-07	4.59215e-06	3.94266e-06	PSMB1/GDI2/XRCC5/GSTP1/DYNLL1/PGRMC1/PSMD7/GPI/PDAP1/PSMA2/PSMD3/KPNB1/PSMD11/HSPA8/TMEM30A/PSMD14/RAB14/PRDX4/CHI3L1/PSMB7/ILF2/DYNLT1/ALDOA/NDUFC2/CCT8/EEF1A1/PSMC3/CCT2/EEF2/RAB31/PA2G4/PGAM1/PSMD2/RAB6A/TUBB/PSMD13/TUBB4B/HMGB1/PPIA/XRCC6/CSNK2B	41	GO:0050768	negative regulation of neurogenesis	9/148	295/18670	0.000586371	0.0100055	0.00728269	LGALS1/JAG1/TGFB1/YWHAH/THY1/ARF6/CTNNB1/PTEN/HES4	9	GO:0002697	regulation of immune effector process
			RPS24	7.15351e-157	0.481573				INPP5D	0	2.79363				PRDX4	2.69754e-09	0.656227	PFDN5	2.36109e-09	2.12278	GO:0055076	transition metal ion homeostasis	5/133	131/18670	0.00247329	0.038191	0.0294799	MT3/MT1E/MT1X/MT1F/MT1M	5	GO:0032200	telomere organization	22/655	175/18670	2.24376e-07	5.07912e-06	4.36076e-06	XRCC5/HNRNPC/APEX1/RPA3/POLD2/CCT4/TCP1/HNRNPA2B1/HNRNPA1/CCT7/HNRNPD/PARP1/NHP2/CCT6A/CCT5/CCT8/CCT3/CCT2/TERF2IP/DHX36/NOP10/XRCC6	22	GO:0050671	positive regulation of lymphocyte proliferation	6/148	130/18670	0.000596721	0.0101286	0.00737223	MEF2C/IL6ST/ANXA1/TGFBR2/CD320/SLC39A10	6	GO:0060330	regulation of response to interferon-gamma
			PSMB5	2.23174e-156	1.43295				KLF4	0	2.78491				SNX3	2.81287e-09	0.548897	ANXA5	5.40162e-09	1.04905	GO:0002209	behavioral defense response	3/133	38/18670	0.00248481	0.038191	0.0294799	APOE/LYPD1/GJA1	3	GO:0000387	spliceosomal snRNP assembly	12/655	53/18670	2.24407e-07	5.07912e-06	4.36076e-06	STRAP/CLNS1A/SNRPD3/PRPF6/SNRPC/SNRPD2/SNRPB/LSM4/SNRPF/SNRPG/SNRPD1/SNRPE	12	GO:0003044	regulation of systemic arterial blood pressure mediated by a chemical signal	4/148	49/18670	0.000608896	0.0102811	0.00748327	CYBA/ECE1/TPM1/F2R	4	GO:0060334	regulation of interferon-gamma-mediated signaling pathway
			MRPS26	1.01476e-155	1.04844				SORL1	0	2.78163				ANXA5	3.0145e-09	0.82753	NUTF2	5.40365e-09	0.575571	GO:0051693	actin filament capping	3/133	38/18670	0.00248481	0.038191	0.0294799	SPTBN1/RDX/ADD3	3	GO:0002283	neutrophil activation involved in immune response	41/655	488/18670	2.36707e-07	5.3296e-06	4.57581e-06	PSMB1/GDI2/XRCC5/GSTP1/DYNLL1/PGRMC1/PSMD7/GPI/PDAP1/PSMA2/PSMD3/KPNB1/PSMD11/HSPA8/TMEM30A/PSMD14/RAB14/PRDX4/CHI3L1/PSMB7/ILF2/DYNLT1/ALDOA/NDUFC2/CCT8/EEF1A1/PSMC3/CCT2/EEF2/RAB31/PA2G4/PGAM1/PSMD2/RAB6A/TUBB/PSMD13/TUBB4B/HMGB1/PPIA/XRCC6/CSNK2B	41	GO:0043687	post-translational protein modification	10/148	361/18670	0.000620085	0.0103824	0.00755703	APLP2/LGALS1/TIMP1/FN1/KTN1/LAMC1/MFGE8/FSTL1/IGFBP7/VWA1	10	GO:0030098	lymphocyte differentiation
			COX7B	3.54349e-155	0.620787				DHRS7	0	2.77957				TALDO1	3.18705e-09	1.6207	ANKRD12	5.46766e-09	0.927859	GO:2001233	regulation of apoptotic signaling pathway	9/133	406/18670	0.00253258	0.0383839	0.0296288	CD44/TIMP3/HSPB1/CLU/AGT/ITM2C/PINK1/PEA15/NUPR1	9	GO:1900182	positive regulation of protein localization to nucleus	14/655	74/18670	2.42751e-07	5.43736e-06	4.66833e-06	FYN/NUTF2/CCT4/PARK7/TCP1/TARDBP/RAN/CCT7/PARP1/CCT6A/CCT5/CCT8/CCT3/CCT2	14	GO:0032946	positive regulation of mononuclear cell proliferation	6/148	131/18670	0.000621337	0.0103824	0.00755703	MEF2C/IL6ST/ANXA1/TGFBR2/CD320/SLC39A10	6	GO:0016241	regulation of macroautophagy
			SYT11	1.10348e-153	0.785663				IFITM2	0	2.77332				SDHB	3.28149e-09	0.465444	FABP5	5.93809e-09	0.938877	GO:0048839	inner ear development	6/133	192/18670	0.00254905	0.0383839	0.0296288	SPARC/HES1/SOX9/LRIG1/SOX2/CEBPD	6	GO:0140053	mitochondrial gene expression	21/655	162/18670	2.50246e-07	5.57637e-06	4.78768e-06	HSD17B10/MRPS34/MRPS33/C1QBP/MRPL51/MRPL18/MRPS7/MRPS26/MALSU1/MRPL55/MRPS18C/MRPL52/AURKAIP1/TUFM/GADD45GIP1/MRPL14/MRPL41/MRPL21/MRPL20/MRPL33/MRPS21	21	GO:0001933	negative regulation of protein phosphorylation	11/148	429/18670	0.000633209	0.0105263	0.00766173	WWTR1/HYAL2/TGFB1/ENG/PMEPA1/GMFG/THY1/SPRY1/PKIG/PTEN/MYADM	11	GO:0071219	cellular response to molecule of bacterial origin
			ATP5J2	2.9505e-153	0.489434				CSF3R	0	2.768				ITM2B	3.65315e-09	0.534071	CFLAR	6.35836e-09	1.43487	GO:1901136	carbohydrate derivative catabolic process	6/133	192/18670	0.00254905	0.0383839	0.0296288	CD44/GPC1/CST3/CSPG5/SDC3/NUDT4	6	GO:0050686	negative regulation of mRNA processing	9/655	28/18670	2.89419e-07	6.41619e-06	5.50872e-06	C1QBP/SRSF9/HNRNPA2B1/SRSF6/RBM42/RBMX/SAP18/HNRNPK/RNPS1	9	GO:0018108	peptidyl-tyrosine phosphorylation	10/148	363/18670	0.000647041	0.0106845	0.00777685	HYAL2/TGFB1/PDGFRB/IL6ST/IQGAP1/THY1/SHC1/JAK1/INSR/PECAM1	10	GO:0043434	response to peptide hormone
			MRFAP1	5.60351e-153	1.01697				DUSP6	0	2.75935				AUP1	4.04793e-09	0.454078	ATP5B	6.6539e-09	0.343899	GO:0042552	myelination	5/133	132/18670	0.00255622	0.0383839	0.0296288	GPC1/CLU/NTRK2/ID4/MBP	5	GO:0000380	alternative mRNA splicing, via spliceosome	14/655	76/18670	3.4293e-07	7.56372e-06	6.49395e-06	HNRNPM/HNRNPL/SRSF9/SFPQ/KHDRBS1/SRSF6/HNRNPA1/DHX9/SRSF1/TRA2B/RBMX/SAP18/RNPS1/RBM8A	14	GO:0033002	muscle cell proliferation	8/148	239/18670	0.00064935	0.0106845	0.00777685	CYBA/MEF2C/PDGFRB/GNAI2/TPM1/TGFBR2/CTNNB1/PTEN	8	GO:0022604	regulation of cell morphogenesis
			YWHAG	9.30876e-152	0.603006				ARHGAP4	0	2.75241				RER1	4.09133e-09	0.258427	ATOX1	7.37814e-09	0.277635	GO:0022617	extracellular matrix disassembly	4/133	80/18670	0.00256239	0.0383839	0.0296288	CD44/TIMP2/CST3/DDR1	4	GO:0062012	regulation of small molecule metabolic process	39/655	459/18670	3.51109e-07	7.70479e-06	6.61506e-06	PSMB1/PSMA4/ENO1/PSMC5/PSMD8/PSMA3/PSMC1/PSMB5/PSMA7/PSMD7/PSMA2/PSMD3/KPNB1/PSMD11/COX7A2/PSMD14/ODC1/PARK7/EGR1/PSMB2/ARPP19/RAN/PSMB7/SOD1/APP/PSMB6/PARP1/SEC13/PSMD4/PSMB4/FDPS/PSMC3/MIDN/PGAM1/PSMD2/PSMD13/FAM3C/EIF6/PSMB3	39	GO:0001706	endoderm formation	4/148	50/18670	0.0006578	0.0107686	0.00783807	FN1/COL4A2/COL6A1/CTNNB1	4	GO:2001243	negative regulation of intrinsic apoptotic signaling pathway
			CALM3	1.38926e-151	0.753421				TSPO	0	2.73424				APP	4.7641e-09	1.14351	HNRNPA2B1	7.82577e-09	0.270174	GO:0060537	muscle tissue development	9/133	408/18670	0.00261703	0.0385909	0.0297885	GPC1/NDRG4/IGFBP5/SOX9/AGT/GJA1/VAMP5/CSRP2/NUPR1	9	GO:0015931	nucleobase-containing compound transport	26/655	241/18670	3.96807e-07	8.66363e-06	7.43829e-06	SLC25A5/NUTF2/SRSF9/MRPL18/NCBP2/RPS15/SFPQ/SRSF11/KHDRBS1/HNRNPA2B1/SRSF6/RAN/EIF5A/HNRNPA1/DHX9/SRSF1/SSB/SLC25A4/SEC13/UPF3A/HNRNPA3/TOMM20/NPM1/RNPS1/EIF6/RBM8A	26	GO:0042098	T cell proliferation	7/148	184/18670	0.00066998	0.010907	0.00793885	TGFB1/IL6ST/ANXA1/MSN/TGFBR2/CTNNB1/CD151	7	GO:0007568	aging
			C1QBP	2.3962e-151	1.17119				FXYD5	0	2.73217				ZFAND5	5.98281e-09	1.79765	DDAH2	9.9523e-09	0.663109	GO:0014820	tonic smooth muscle contraction	2/133	11/18670	0.00265604	0.0385909	0.0297885	BBS2/AGT	2	GO:0042119	neutrophil activation	41/655	498/18670	4.04907e-07	8.79604e-06	7.55197e-06	PSMB1/GDI2/XRCC5/GSTP1/DYNLL1/PGRMC1/PSMD7/GPI/PDAP1/PSMA2/PSMD3/KPNB1/PSMD11/HSPA8/TMEM30A/PSMD14/RAB14/PRDX4/CHI3L1/PSMB7/ILF2/DYNLT1/ALDOA/NDUFC2/CCT8/EEF1A1/PSMC3/CCT2/EEF2/RAB31/PA2G4/PGAM1/PSMD2/RAB6A/TUBB/PSMD13/TUBB4B/HMGB1/PPIA/XRCC6/CSNK2B	41	GO:0032928	regulation of superoxide anion generation	3/148	22/18670	0.000673023	0.010907	0.00793885	CYBA/TGFB1/GNAI2	3	GO:0052548	regulation of endopeptidase activity
			RBP1	1.32053e-150	0.815226				ELF1	0	2.72163				EIF4H	6.16836e-09	0.80212	MRPL33	1.26576e-08	0.297146	GO:0016264	gap junction assembly	2/133	11/18670	0.00265604	0.0385909	0.0297885	AGT/GJA1	2	GO:0002446	neutrophil mediated immunity	41/655	499/18670	4.26809e-07	9.22548e-06	7.92068e-06	PSMB1/GDI2/XRCC5/GSTP1/DYNLL1/PGRMC1/PSMD7/GPI/PDAP1/PSMA2/PSMD3/KPNB1/PSMD11/HSPA8/TMEM30A/PSMD14/RAB14/PRDX4/CHI3L1/PSMB7/ILF2/DYNLT1/ALDOA/NDUFC2/CCT8/EEF1A1/PSMC3/CCT2/EEF2/RAB31/PA2G4/PGAM1/PSMD2/RAB6A/TUBB/PSMD13/TUBB4B/HMGB1/PPIA/XRCC6/CSNK2B	41	GO:0018212	peptidyl-tyrosine modification	10/148	366/18670	0.000689288	0.0110445	0.00803895	HYAL2/TGFB1/PDGFRB/IL6ST/IQGAP1/THY1/SHC1/JAK1/INSR/PECAM1	10	GO:1903573	negative regulation of response to endoplasmic reticulum stress
			IGFBP5	2.4392e-149	0.379743				PILRA	0	2.71946				UXT	1.24824e-08	0.317482	PIK3R1	1.2717e-08	1.43558	GO:0032060	bleb assembly	2/133	11/18670	0.00265604	0.0385909	0.0297885	EMP1/EMP3	2	GO:0001732	formation of cytoplasmic translation initiation complex	7/655	16/18670	5.49866e-07	1.18262e-05	1.01536e-05	EIF3I/EIF3D/EIF3E/EIF2S2/EIF3H/EIF3M/EIF3F	7	GO:0007369	gastrulation	7/148	185/18670	0.000691783	0.0110445	0.00803895	FN1/COL4A2/COL6A1/ITGB1/TGFBR2/CTNNB1/MYADM	7	GO:0007033	vacuole organization
			PSMB7	1.22203e-148	1.22663				LCP2	0	2.69432				LMNA	1.27018e-08	2.45753	CAST	1.67197e-08	1.24327	GO:0072173	metanephric tubule morphogenesis	2/133	11/18670	0.00265604	0.0385909	0.0297885	HES1/SOX9	2	GO:0045088	regulation of innate immune response	38/655	452/18670	6.46319e-07	1.38319e-05	1.18756e-05	PSMB1/FYN/PSMA4/XRCC5/PSMC5/PSMD8/PSMA3/PSMC1/PSMB5/PSMA7/PSMD7/PTPRS/PSMA2/PSMD3/C1QBP/PSMD11/SKP1/PSMD14/SUMO1/SFPQ/PSMB2/UBE2D2/DHX9/PSMB7/PSMB6/HSPD1/NONO/PSMD4/PSMB4/HMGB2/PSMC3/UBB/PSMD2/UBE2N/PSMD13/HMGB1/XRCC6/PSMB3	38	GO:1903708	positive regulation of hemopoiesis	7/148	185/18670	0.000691783	0.0110445	0.00803895	JAG1/CA2/TGFB1/ETS1/ANXA1/TGFBR2/ISG15	7	GO:1903555	regulation of tumor necrosis factor superfamily cytokine production
			SUCLG1	1.51148e-148	0.985555				TPM3	0	2.6938				EIF3G	1.56071e-08	0.654725	PPP1R2	2.1278e-08	1.99189	GO:1901201	regulation of extracellular matrix assembly	2/133	11/18670	0.00265604	0.0385909	0.0297885	SOX9/AGT	2	GO:0043624	cellular protein complex disassembly	24/655	217/18670	7.04063e-07	1.49934e-05	1.28728e-05	STMN4/LIMA1/MRPS34/MRPS33/HSPA8/MRPL51/MRPL18/STMN1/MRPS7/DSTN/MRPS26/EIF5A/MRPL55/MRPS18C/MRPL52/TRMT112/AURKAIP1/GADD45GIP1/MRPL14/MRPL41/MRPL21/MRPL20/MRPL33/MRPS21	24	GO:0048732	gland development	11/148	434/18670	0.000696559	0.0110652	0.00805399	TGFB1/ETS1/ANXA1/PAM/MSN/TGFBR2/CITED2/ARF6/CTNNB1/INSR/PTEN	11	GO:1990778	protein localization to cell periphery
			TXNL4A	2.51222e-147	0.536355				FGL2	0	2.69025				ARL8A	1.85338e-08	1.04186	VDAC1	2.29169e-08	0.530745	GO:1902116	negative regulation of organelle assembly	3/133	39/18670	0.00267797	0.0385909	0.0297885	MAP4/PINK1/NUPR1	3	GO:0019042	viral latency	6/655	11/18670	7.24392e-07	1.53507e-05	1.31796e-05	NUCKS1/XRCC5/PSIP1/BANF1/PPIA/XRCC6	6	GO:0006766	vitamin metabolic process	6/148	134/18670	0.000699939	0.0110652	0.00805399	SLC2A3/CYB5R3/SLC2A1/PDXK/CD320/TCN2	6	GO:0032103	positive regulation of response to external stimulus
			TRIO	5.386e-145	0.580721				CD164	0	2.68152				PSMC5	2.26076e-08	0.309629	RPL8	2.66636e-08	1.30647	GO:0048708	astrocyte differentiation	4/133	81/18670	0.00268083	0.0385909	0.0297885	MT3/HES1/SOX9/ID4	4	GO:0006405	RNA export from nucleus	18/655	135/18670	1.18003e-06	2.48843e-05	2.13648e-05	SRSF9/NCBP2/RPS15/SRSF11/KHDRBS1/HNRNPA2B1/SRSF6/RAN/EIF5A/HNRNPA1/DHX9/SRSF1/SSB/SEC13/NPM1/RNPS1/EIF6/RBM8A	18	GO:0048146	positive regulation of fibroblast proliferation	4/148	51/18670	0.000709423	0.0111604	0.00812331	TGFB1/PDGFRB/FN1/ANXA2	4	GO:0030838	positive regulation of actin filament polymerization
			CCT7	1.32917e-144	1.33959				HLA-C	0	2.6651				GOLGA7	2.54355e-08	1.43731	HSPA1B	2.80189e-08	3.27922	GO:0007272	ensheathment of neurons	5/133	134/18670	0.00272811	0.0388921	0.030021	GPC1/CLU/NTRK2/ID4/MBP	5	GO:0000245	spliceosomal complex assembly	14/655	84/18670	1.22266e-06	2.5658e-05	2.20291e-05	DDX1/PRPF6/LUC7L3/SRSF9/SRSF6/SNRPC/SNRPD2/SRSF1/TXNL4A/SNRPG/RBMX/PSIP1/SNRPD1/SNRPE	14	GO:0055001	muscle cell development	7/148	186/18670	0.000714144	0.0111802	0.00813767	MEF2C/ENG/PDGFRB/RAMP2/TPM1/ITGB1/LMNA	7	GO:0045089	positive regulation of innate immune response
			CSNK1E	2.27986e-144	1.00639				OAZ1	0	2.65917				C8orf59	3.36173e-08	0.314829	TCEAL3	2.99062e-08	0.323613	GO:0008366	axon ensheathment	5/133	134/18670	0.00272811	0.0388921	0.030021	GPC1/CLU/NTRK2/ID4/MBP	5	GO:0006611	protein export from nucleus	21/655	179/18670	1.33181e-06	2.78136e-05	2.38798e-05	NUTF2/YWHAE/SRSF9/HSPA9/NCBP2/RPS15/PARK7/SRSF11/HNRNPA2B1/SRSF6/RAN/EIF5A/SRSF1/TXN/ANP32B/SSB/SEC13/NPM1/RNPS1/EIF6/RBM8A	21	GO:0006909	phagocytosis	10/148	369/18670	0.000733789	0.0114322	0.00832113	CYBA/MYH9/TGFB1/ANXA1/MFGE8/MYO10/ITGB1/WASF2/PTEN/PECAM1	10	GO:0052547	regulation of peptidase activity
			SKA2	4.08831e-144	1.00061				FYB	0	2.65517				TCF25	3.43307e-08	0.385432	MEA1	3.89469e-08	1.15287	GO:0006855	drug transmembrane transport	4/133	82/18670	0.00280297	0.0395768	0.0305496	ATP1A2/SLC1A3/SLC1A2/AGT	4	GO:0006283	transcription-coupled nucleotide-excision repair	13/655	73/18670	1.34609e-06	2.79766e-05	2.40197e-05	POLR2J/POLR2E/RBX1/POLR2I/RPA3/POLD2/POLR2K/POLR2G/COPS6/UBB/TCEA1/COPS8/HMGN1	13	GO:0003179	heart valve morphogenesis	4/148	52/18670	0.000763849	0.0118433	0.00862036	MEF2C/JAG1/TGFB1/TGFBR2	4	GO:0015682	ferric iron transport
			MAGEF1	7.8061e-144	0.597064				LST1	0	2.63587				2021-09-07	3.45416e-08	1.33083	PSMB4	4.04615e-08	1.92225	GO:0030279	negative regulation of ossification	4/133	82/18670	0.00280297	0.0395768	0.0305496	IGFBP5/ID3/SOX9/LTBP3	4	GO:0070199	establishment of protein localization to chromosome	8/655	25/18670	1.40094e-06	2.89774e-05	2.4879e-05	CCT4/TCP1/CCT7/CCT6A/CCT5/CCT8/CCT3/CCT2	8	GO:0072215	regulation of metanephros development	3/148	23/18670	0.000769497	0.0118738	0.00864255	WWTR1/PDGFRB/CTNNB1	3	GO:0072512	trivalent inorganic cation transport
			PRDX4	2.12839e-143	0.856301				XBP1	0	2.62771				SERINC1	3.58494e-08	1.48554	ACTB	6.49922e-08	1.42963	GO:0042596	fear response	3/133	40/18670	0.00288016	0.040473	0.0312414	APOE/LYPD1/GJA1	3	GO:0071356	cellular response to tumor necrosis factor	28/655	291/18670	1.47125e-06	3.02866e-05	2.60031e-05	PSMB1/PSMA4/GSTP1/PSMC5/PSMD8/PSMA3/PSMC1/PSMB5/PSMA7/PSMD7/TAX1BP1/PSMA2/PSMD3/PSMD11/PSMD14/PSMB2/TXNDC17/CHI3L1/DHX9/PSMB7/PSMB6/RPS3/PSMD4/PSMB4/PSMC3/PSMD2/PSMD13/PSMB3	28	GO:0045639	positive regulation of myeloid cell differentiation	5/148	91/18670	0.000786923	0.0120849	0.00879618	JAG1/CA2/TGFB1/ETS1/ISG15	5	GO:1905898	positive regulation of response to endoplasmic reticulum stress
			TXN	2.16607e-143	0.699876				PFKFB3	0	2.62619				GUK1	3.7573e-08	0.395958	CALM2	6.90968e-08	1.00584	GO:0006970	response to osmotic stress	4/133	83/18670	0.00292886	0.0409624	0.0316191	MLC1/LRRC8A/TSC22D4/ZFP36L1	4	GO:0051438	regulation of ubiquitin-protein transferase activity	11/655	52/18670	1.48437e-06	3.04119e-05	2.61106e-05	UBE2S/PARK7/MAD2L2/RPL5/RPL23/PIN1/RPS2/RPL11/RPS7/UBE2N/UBE2L3	11	GO:0030048	actin filament-based movement	6/148	138/18670	0.000816471	0.0124792	0.00908321	MYH9/ACTN4/TPM1/WASF2/TPM4/TPM2	6	GO:0071901	negative regulation of protein serine/threonine kinase activity
			SEC61G	2.7923e-143	0.598685				CSRNP1	0	2.61027				NDUFA11	5.031e-08	0.300498	FAM177A1	7.89024e-08	2.09792	GO:0060541	respiratory system development	6/133	198/18670	0.00296915	0.0413299	0.0319028	SPARC/HES1/IGFBP5/SOX9/THRA/LTBP3	6	GO:0071897	DNA biosynthetic process	22/655	196/18670	1.58811e-06	3.23839e-05	2.78037e-05	XRCC5/HNRNPC/RPA3/POLD2/CCT4/MAD2L2/TCP1/HNRNPA2B1/HNRNPA1/CCT7/HNRNPD/NHP2/CCT6A/CCT5/CCT8/CCT3/CCT2/TERF2IP/PHB/UBB/NOP10/PPIA	22	GO:0071560	cellular response to transforming growth factor beta stimulus	8/148	249/18670	0.000847737	0.0128366	0.00934336	HYAL2/MEF2C/TGFB1/ENG/PMEPA1/COL4A2/TGFBR2/CITED2	8	GO:0071222	cellular response to lipopolysaccharide
			LMO4	5.8765e-142	0.500352				SP100	0	2.60955				ETFB	7.12557e-08	1.16693	CAMTA1	9.12949e-08	0.818826	GO:0051222	positive regulation of protein transport	9/133	418/18670	0.00307346	0.0425811	0.0328686	NLRP1/SPTBN1/WLS/GJA1/PINK1/IRS2/TOMM7/FLNA/MBP	9	GO:0002183	cytoplasmic translational initiation	9/655	34/18670	1.81992e-06	3.69366e-05	3.17125e-05	EIF3I/EIF3D/EIF3E/EIF4H/EIF2S2/EIF3H/EIF3M/EIF4A2/EIF3F	9	GO:0070665	positive regulation of leukocyte proliferation	6/148	139/18670	0.000847815	0.0128366	0.00934336	MEF2C/IL6ST/ANXA1/TGFBR2/CD320/SLC39A10	6	GO:0051495	positive regulation of cytoskeleton organization
			ILF2	1.74258e-141	1.32486				DENND3	0	2.59148				FSCN1	7.2335e-08	1.01983	AKAP13	1.03438e-07	1.87856	GO:0030835	negative regulation of actin filament depolymerization	3/133	41/18670	0.0030915	0.0426309	0.032907	SPTBN1/RDX/ADD3	3	GO:0042176	regulation of protein catabolic process	33/655	381/18670	1.84971e-06	3.73659e-05	3.20811e-05	FYN/SIRT2/RBX1/PSMC1/CSNK2A1/LAPTM4B/PSMD3/CSNK1A1/PSMD14/ODC1/SUMO1/PARK7/MAD2L2/RPL5/RPL23/PIN1/SERPINE2/RPL11/EGFR/EEF1A1/SNF8/VPS28/UBXN1/CAMLG/PHB/UBB/RPS7/PSMD2/MAGEF1/RAD23A/NDUFA13/SUMO2/CSNK1E	33	GO:0043112	receptor metabolic process	7/148	192/18670	0.00086063	0.0129698	0.00944026	AP2S1/PICALM/TGFB1/ECE1/RAMP2/ITGB1/ANXA2	7	GO:1902235	regulation of endoplasmic reticulum stress-induced intrinsic apoptotic signaling pathway
			FYN	1.23432e-140	0.635365				SH3BGRL	0	2.59096				DNER	1.3604e-07	0.663955	EIF4H	1.2536e-07	0.437111	GO:0099550	trans-synaptic signaling, modulating synaptic transmission	2/133	12/18670	0.00317241	0.0435432	0.0336113	CSPG5/NTRK2	2	GO:1903706	regulation of hemopoiesis	38/655	475/18670	2.15739e-06	4.33785e-05	3.72433e-05	PSMB1/PSMA4/PSMC5/GNAS/PSMD8/PSMA3/PSMC1/PSMB5/PSMA7/PSMD7/CDK6/PTN/PSMA2/PSMD3/PSMD11/MDK/HSPA9/PSMD14/PSMB2/PRMT1/PSMB7/TCF12/SOD1/PSMB6/PSMD4/PSMB4/DPY30/HMGB2/PSMC3/PRDX2/PRELID1/DHX36/PSMD2/PSMD13/HMGB1/NME1/EIF6/PSMB3	38	GO:0072080	nephron tubule development	5/148	93/18670	0.000868381	0.0130257	0.00948098	WWTR1/MEF2C/JAG1/TGFB1/CTNNB1	5	GO:0002224	toll-like receptor signaling pathway
			BCAN	1.50369e-140	2.20958				LPAR6	0	2.57027				WNK1	1.82686e-07	1.08176	COTL1	1.53865e-07	1.68466	GO:0048864	stem cell development	4/133	85/18670	0.00319215	0.0436112	0.0336638	HES1/SOX9/EDNRB/MSI2	4	GO:0032210	regulation of telomere maintenance via telomerase	11/655	54/18670	2.20702e-06	4.4171e-05	3.79237e-05	XRCC5/HNRNPC/CCT4/TCP1/HNRNPA1/CCT7/CCT6A/CCT5/CCT8/CCT3/CCT2	11	GO:0003418	growth plate cartilage chondrocyte differentiation	3/148	24/18670	0.000874338	0.0130544	0.00950182	COL6A1/TGFBR2/VWA1	3	GO:0071496	cellular response to external stimulus
			PHPT1	1.65783e-140	0.743802				MAP2K3	0	2.56534				HLA-B	2.37337e-07	1.64396	RPN2	1.81121e-07	2.218	GO:0032956	regulation of actin cytoskeleton organization	8/133	343/18670	0.00321265	0.043689	0.0337238	RND2/SPTBN1/RDX/ADD3/RHOBTB3/FAM107A/FLNA/S100A10	8	GO:0031647	regulation of protein stability	27/655	284/18670	2.84069e-06	5.65912e-05	4.85872e-05	PFN2/HSPA8/GAPDH/CCT4/SUMO1/PARK7/TCP1/TARDBP/RPL5/SOX4/RPL23/PIN1/CCT7/RPL11/HSPD1/CCT6A/CCT5/CCT8/CCT3/CAMLG/CCT2/PPIB/PHB/RPS7/DPM3/RAD23A/PHB2	27	GO:1901654	response to ketone	7/148	193/18670	0.000887194	0.0131853	0.00959711	CYBA/TGFB1/KLF9/KLF2/RAMP2/MSN/IGFBP7	7	GO:0045851	pH reduction
			TIMM13	5.93457e-140	0.594787				LPCAT2	0	2.55876				PNKD	2.43605e-07	0.598612	NDUFAF3	1.93499e-07	0.774712	GO:0007548	sex differentiation	7/133	270/18670	0.0032447	0.0439226	0.0339041	SOX9/RAB13/GJA1/RHOBTB3/NUPR1/PBX1/FLNA	7	GO:2000573	positive regulation of DNA biosynthetic process	12/655	67/18670	3.21984e-06	6.38503e-05	5.48197e-05	XRCC5/CCT4/TCP1/HNRNPA2B1/HNRNPA1/CCT7/HNRNPD/CCT6A/CCT5/CCT8/CCT3/CCT2	12	GO:0007265	Ras protein signal transduction	11/148	448/18670	0.000902636	0.0133532	0.00971935	PDGFRB/RHOB/ITGB1/WASF2/SHC1/SPRY1/ARF6/F2R/ARHGEF12/TAX1BP3/PECAM1	11	GO:0044106	cellular amine metabolic process
			GADD45GIP1	1.56425e-139	0.562309				SLC31A2	0	2.53729				DCTN3	2.52422e-07	0.520443	RPS11	1.98738e-07	1.88063	GO:0006509	membrane protein ectodomain proteolysis	3/133	42/18670	0.00331212	0.0445887	0.0344183	TIMP2/TIMP3/APOE	3	GO:0007339	binding of sperm to zona pellucida	9/655	37/18670	3.92839e-06	7.75454e-05	6.65778e-05	CCT4/TCP1/CCT7/ALDOA/CCT5/CCT8/CCT3/VDAC2/CCT2	9	GO:0002696	positive regulation of leukocyte activation	10/148	380/18670	0.000917749	0.0135148	0.00983697	MEF2C/LGALS1/TGFB1/IL6ST/ANXA1/THY1/TGFBR2/CD320/LAMP1/SLC39A10	10	GO:0043902	positive regulation of multi-organism process
			HNRNPR	8.2019e-139	1.00923				GAA	0	2.53587				PSMB7	3.36391e-07	0.353956	GLO1	2.09627e-07	1.34758	GO:0032386	regulation of intracellular transport	9/133	423/18670	0.00332413	0.0445887	0.0344183	MLC1/NDRG4/CRYAB/CSPG5/MAP1B/RDX/PINK1/TOMM7/FLNA	9	GO:0090151	establishment of protein localization to mitochondrial membrane	6/655	14/18670	4.30138e-06	8.45222e-05	7.25679e-05	TIMM13/TOMM22/PDCD5/ROMO1/CALM3/NDUFA13	6	GO:0051961	negative regulation of nervous system development	9/148	315/18670	0.00093358	0.0136854	0.00996116	LGALS1/JAG1/TGFB1/YWHAH/THY1/ARF6/CTNNB1/PTEN/HES4	9	GO:0071706	tumor necrosis factor superfamily cytokine production
			IP6K2	9.47062e-139	0.843121				NCKAP1L	0	2.5297				NEAT1	3.45154e-07	0.921431	ITM2C	2.19853e-07	0.287879	GO:0034764	positive regulation of transmembrane transport	6/133	204/18670	0.00343905	0.0459214	0.035447	SLC1A2/ATP1B2/AGT/PINK1/IRS2/FLNA	6	GO:0032984	protein-containing complex disassembly	29/655	329/18670	5.51878e-06	0.000107953	9.2685e-05	STMN4/LIMA1/MRPS34/CHMP5/MRPS33/HSPA8/MRPL51/MRPL18/CSNK1A1/STMN1/SET/MRPS7/RPL23/DSTN/MRPS26/CHMP2A/EIF5A/MRPL55/MRPS18C/MRPL52/TRMT112/AURKAIP1/GADD45GIP1/MRPL14/MRPL41/MRPL21/MRPL20/MRPL33/MRPS21	29	GO:2000377	regulation of reactive oxygen species metabolic process	7/148	195/18670	0.000942265	0.0137247	0.00998975	CYBA/TGFB1/PDGFRB/GNAI2/KLF2/TGFBR2/INSR	7	GO:0001818	negative regulation of cytokine production
			PSMD8	1.0962e-138	0.779387				CREM	0	2.52863				CD47	3.67409e-07	1.79524	DDT	2.2172e-07	0.414835	GO:0014068	positive regulation of phosphatidylinositol 3-kinase signaling	4/133	87/18670	0.00347114	0.0461411	0.0356166	SOX9/AGT/NTRK2/IRS2	4	GO:0034612	response to tumor necrosis factor	28/655	312/18670	5.68618e-06	0.000110727	9.50662e-05	PSMB1/PSMA4/GSTP1/PSMC5/PSMD8/PSMA3/PSMC1/PSMB5/PSMA7/PSMD7/TAX1BP1/PSMA2/PSMD3/PSMD11/PSMD14/PSMB2/TXNDC17/CHI3L1/DHX9/PSMB7/PSMB6/RPS3/PSMD4/PSMB4/PSMC3/PSMD2/PSMD13/PSMB3	28	GO:0070830	bicellular tight junction assembly	4/148	55/18670	0.00094477	0.0137247	0.00998975	TJP1/ACTN4/RAMP2/PECAM1	4	GO:0007265	Ras protein signal transduction
			UQCR11	1.22197e-137	0.388691				LCP1	0	2.52635				FAM195B	3.88884e-07	0.47701	ATP6AP1	3.26855e-07	1.51485	GO:0070997	neuron death	8/133	348/18670	0.00350658	0.0462708	0.0357167	MT3/NLRP1/CLU/APOE/NES/NTRK2/PINK1/NUPR1	8	GO:0006289	nucleotide-excision repair	15/655	109/18670	6.12214e-06	0.000118682	0.000101896	POLR2J/POLR2E/RBX1/POLR2I/RPA3/POLD2/PARP1/POLR2K/POLR2G/COPS6/UBB/RAD23A/TCEA1/COPS8/HMGN1	15	GO:0045069	regulation of viral genome replication	5/148	95/18670	0.000955961	0.013825	0.0100627	IFITM3/STOM/IFI27/IFITM2/ISG15	5	GO:0043523	regulation of neuron apoptotic process
			CALM1	1.31893e-137	0.643257				FERMT3	0	2.52207				CLASP2	4.47097e-07	0.831953	MCL1	4.72257e-07	1.57466	GO:0032459	regulation of protein oligomerization	3/133	43/18670	0.00354216	0.0462708	0.0357167	CRYAB/CLU/APOE	3	GO:0034504	protein localization to nucleus	25/655	262/18670	6.17881e-06	0.000119246	0.00010238	FYN/NUTF2/ARL2BP/KPNB1/YWHAE/SKP1/CCT4/SUMO1/PARK7/TCP1/TARDBP/RPL23/PIN1/RPAIN/RAN/CCT7/TXN/RPL11/PARP1/CCT6A/CCT5/CCT8/CCT3/CCT2/PHB2	25	GO:0051924	regulation of calcium ion transport	8/148	254/18670	0.000963755	0.0138755	0.0100995	CYBA/TGFB1/PDGFRB/GNAI2/THY1/CTNNB1/F2R/ANXA2	8	GO:0050727	regulation of inflammatory response
			HINT1	1.42676e-137	0.853086				TYMP	0	2.52186				EIF1	4.7e-07	0.824657	CD47	6.06305e-07	1.10733	GO:0071364	cellular response to epidermal growth factor stimulus	3/133	43/18670	0.00354216	0.0462708	0.0357167	SOX9/ZFP36L2/ZFP36L1	3	GO:0051101	regulation of DNA binding	16/655	124/18670	7.06307e-06	0.000135705	0.000116512	RSF1/SIRT2/SRI/EDF1/SUMO1/PARK7/MAD2L2/TXN/PARP1/CALM3/HMGB2/SOX11/HMGB1/HDAC2/CSNK2B/NME1	16	GO:2000482	regulation of interleukin-8 secretion	3/148	25/18670	0.000987821	0.0141046	0.0102663	HYAL2/ANXA1/F2R	3	GO:0002819	regulation of adaptive immune response
			PFDN2	3.58243e-137	0.771013				HAMP	0	2.52185				PGRMC1	5.45026e-07	1.41157	MSN	6.11217e-07	2.90775	GO:0030879	mammary gland development	5/133	143/18670	0.00360664	0.0462708	0.0357167	IGFBP5/SOX9/DDR1/GJA1/IRS2	5	GO:1903320	regulation of protein modification by small protein conjugation or removal	23/655	231/18670	7.17188e-06	0.000137186	0.000117783	FYN/FKBP1A/UBE2I/UBE2S/PARK7/MAD2L2/EGR1/RPL5/SOX4/RPL23/PIN1/NDFIP1/RPS2/RPL11/RPS3/VPS28/UBXN1/CAMLG/UBB/RPS7/UBE2N/UBE2L3/PDCD6	23	GO:0071559	response to transforming growth factor beta	8/148	255/18670	0.000988417	0.0141046	0.0102663	HYAL2/MEF2C/TGFB1/ENG/PMEPA1/COL4A2/TGFBR2/CITED2	8	GO:0032680	regulation of tumor necrosis factor production
			TOP2B	2.29877e-136	0.616218				TMBIM1	0	2.50616				SH3GLB1	5.58196e-07	0.359609	VAMP5	6.239e-07	1.89748	GO:0034103	regulation of tissue remodeling	4/133	88/18670	0.00361666	0.0462708	0.0357167	CST3/AGT/GJA1/LTBP3	4	GO:0006734	NADH metabolic process	9/655	40/18670	7.85902e-06	0.000149668	0.000128499	MDH1/ENO1/GPI/GAPDH/TPI1/ENO2/MDH2/ALDOA/PGAM1	9	GO:0090183	regulation of kidney development	4/148	56/18670	0.00101124	0.0142672	0.0103846	WWTR1/TGFB1/PDGFRB/CTNNB1	4	GO:0006521	regulation of cellular amino acid metabolic process
			EDF1	9.55048e-136	0.807262				CMTM7	0	2.50505				ALDOA	7.11207e-07	0.547548	SUMF2	6.3812e-07	0.571465	GO:0006707	cholesterol catabolic process	2/133	13/18670	0.00373177	0.0462708	0.0357167	MT3/APOE	2	GO:0006626	protein targeting to mitochondrion	14/655	98/18670	7.99874e-06	0.00015166	0.00013021	TIMM13/TOMM22/PDCD5/ROMO1/UQCRC2/HSPD1/TIMM8B/MFF/TOMM20/UBE2L3/NDUFA13/UBL5/DNAJC19/FIS1	14	GO:0120192	tight junction assembly	4/148	56/18670	0.00101124	0.0142672	0.0103846	TJP1/ACTN4/RAMP2/PECAM1	4	GO:0070059	intrinsic apoptotic signaling pathway in response to endoplasmic reticulum stress
			MAPT	5.10144e-135	0.542796				MOB1A	0	2.50377				RHOA	8.48929e-07	1.67145	GRHPR	6.65928e-07	1.73851	GO:0010872	regulation of cholesterol esterification	2/133	13/18670	0.00373177	0.0462708	0.0357167	APOE/AGT	2	GO:0031396	regulation of protein ubiquitination	21/655	204/18670	1.06746e-05	0.000201513	0.000173012	FYN/FKBP1A/UBE2S/PARK7/MAD2L2/RPL5/SOX4/RPL23/PIN1/NDFIP1/RPS2/RPL11/RPS3/VPS28/UBXN1/CAMLG/UBB/RPS7/UBE2N/UBE2L3/PDCD6	21	GO:1901653	cellular response to peptide	10/148	385/18670	0.00101308	0.0142672	0.0103846	CYBA/CA2/TGFB1/GNAI2/KLF2/EIF4EBP2/SHC1/INSR/PTEN/LEPROT	10	GO:0042116	macrophage activation
			PPM1G	1.0801e-133	0.747612				CMTM6	0	2.48284				RDX	9.12718e-07	1.31886	GSTK1	7.07958e-07	1.79814	GO:0016127	sterol catabolic process	2/133	13/18670	0.00373177	0.0462708	0.0357167	MT3/APOE	2	GO:0051444	negative regulation of ubiquitin-protein transferase activity	6/655	16/18670	1.08002e-05	0.000202997	0.000174286	PARK7/MAD2L2/RPL5/RPL23/RPL11/RPS7	6	GO:0031032	actomyosin structure organization	7/148	199/18670	0.00106048	0.0148697	0.0108232	MEF2C/MYH9/PFN1/PDGFRB/TPM1/ITGB1/WASF2	7	GO:0051651	maintenance of location in cell
			NDUFAB1	1.0356e-132	0.93007				SMAP2	0	2.47158				PRKCSH	1.20054e-06	0.972179	SRSF5	9.0706e-07	1.90493	GO:0021984	adenohypophysis development	2/133	13/18670	0.00373177	0.0462708	0.0357167	HES1/SOX2	2	GO:0033044	regulation of chromosome organization	29/655	342/18670	1.16253e-05	0.00021756	0.00018679	XRCC5/HNRNPC/ZNHIT1/CCT4/SFPQ/MAD2L2/SET/TCP1/HNRNPA2B1/HNRNPA1/CCT7/RTF1/HNRNPD/ANAPC11/PARP1/CCT6A/CCT5/CCT8/CCT3/PTTG1/RAD21/CCT2/TERF2IP/SETD5/DHX36/UBE2N/TAF7/MAPT/EID1	29	GO:0071375	cellular response to peptide hormone stimulus	9/148	321/18670	0.00106538	0.0148738	0.0108261	CYBA/CA2/TGFB1/GNAI2/EIF4EBP2/SHC1/INSR/PTEN/LEPROT	9	GO:0008630	intrinsic apoptotic signaling pathway in response to DNA damage
			DYNLT1	1.49341e-132	1.12179				SLC2A3	0	2.45654				ACTG1	1.40274e-06	0.909211	NDUFB9	9.13197e-07	0.250382	GO:0030007	cellular potassium ion homeostasis	2/133	13/18670	0.00373177	0.0462708	0.0357167	ATP1A2/ATP1B2	2	GO:0006839	mitochondrial transport	24/655	256/18670	1.26996e-05	0.00023664	0.000203171	SLC25A5/TIMM13/TOMM22/PDCD5/YWHAE/MRPL18/ROMO1/YWHAQ/COX5B/UQCRC2/HSPD1/DYNLT1/TIMM8B/YWHAZ/YWHAB/MFF/YWHAG/TOMM20/CYC1/UBE2L3/NDUFA13/UBL5/DNAJC19/FIS1	24	GO:0097066	response to thyroid hormone	3/148	26/18670	0.00111021	0.0154329	0.0112331	KLF9/LMO2/ANXA2	3	GO:0042594	response to starvation
			HMGB2	5.8592e-132	0.977989				FOSB	0	2.44159				ERP29	1.43249e-06	0.323989	PRR13	1.01274e-06	1.96713	GO:0034374	low-density lipoprotein particle remodeling	2/133	13/18670	0.00373177	0.0462708	0.0357167	APOE/AGT	2	GO:0009895	negative regulation of catabolic process	27/655	308/18670	1.27627e-05	0.000236794	0.000203303	FYN/YBX1/SIRT2/HNRNPC/CIRBP/CSNK2A1/LAPTM4B/PARK7/MAD2L2/SLIRP/TARDBP/RPL5/RPL23/PIN1/SYNCRIP/DHX9/SERPINE2/HNRNPD/RPL11/EGFR/FEZ1/UBXN1/CAMLG/PHB/RPS7/DHX36/HNRNPA0	27	GO:0014706	striated muscle tissue development	10/148	390/18670	0.00111639	0.0154521	0.0112471	MEF2C/TGFB1/ENG/PDGFRB/TPM1/ITGB1/LMNA/TGFBR2/CTNNB1/PTEN	10	GO:0071902	positive regulation of protein serine/threonine kinase activity
			HNRNPAB	3.26313e-130	0.572039				FAM49B	0	2.44097				TCEAL3	1.52039e-06	0.381265	G3BP2	1.18587e-06	1.76484	GO:0048715	negative regulation of oligodendrocyte differentiation	2/133	13/18670	0.00373177	0.0462708	0.0357167	HES1/ID4	2	GO:1900180	regulation of protein localization to nucleus	15/655	116/18670	1.3234e-05	0.00024449	0.00020991	FYN/NUTF2/CCT4/PARK7/TCP1/TARDBP/PIN1/RAN/CCT7/PARP1/CCT6A/CCT5/CCT8/CCT3/CCT2	15	GO:0071236	cellular response to antibiotic	6/148	147/18670	0.00113325	0.0155997	0.0113545	MEF2C/KLF2/ETS1/ANXA1/RHOB/PTEN	6	GO:0090383	phagosome acidification
			TTC3	1.75529e-129	1.10407				IL13RA1	0	2.43333				SLIRP	1.66216e-06	0.3917	SRSF7	2.45647e-06	1.44499	GO:1900272	negative regulation of long-term synaptic potentiation	2/133	13/18670	0.00373177	0.0462708	0.0357167	APOE/FAM107A	2	GO:0031397	negative regulation of protein ubiquitination	12/655	77/18670	1.43291e-05	0.000263595	0.000226314	FYN/PARK7/MAD2L2/RPL5/SOX4/RPL23/RPL11/RPS3/VPS28/UBXN1/CAMLG/RPS7	12	GO:1903829	positive regulation of cellular protein localization	9/148	324/18670	0.00113672	0.0155997	0.0113545	HYAL2/TGFB1/YWHAH/IQGAP1/MSN/STOM/ITGB1/ARF6/LEPROT	9	GO:0016197	endosomal transport
			WBSCR22	5.2537e-129	0.669351				SYAP1	0	2.42806				JTB	2.09273e-06	0.683623	ETFB	2.48508e-06	0.300156	GO:1902430	negative regulation of amyloid-beta formation	2/133	13/18670	0.00373177	0.0462708	0.0357167	CLU/APOE	2	GO:0000381	regulation of alternative mRNA splicing, via spliceosome	11/655	65/18670	1.45412e-05	0.000266363	0.00022869	HNRNPL/SRSF9/KHDRBS1/SRSF6/HNRNPA1/SRSF1/TRA2B/RBMX/SAP18/RNPS1/RBM8A	11	GO:0110053	regulation of actin filament organization	8/148	261/18670	0.00114722	0.0156771	0.0114108	TMSB10/PFN1/VASP/GMFG/TPM1/WASF2/ARF6/MYADM	8	GO:0097191	extrinsic apoptotic signaling pathway
			ATXN10	5.91959e-129	0.672164				HEXB	0	2.42416				ENO2	2.58942e-06	0.643724	SCAND1	2.50025e-06	0.506818	GO:1902902	negative regulation of autophagosome assembly	2/133	13/18670	0.00373177	0.0462708	0.0357167	PINK1/NUPR1	2	GO:0021762	substantia nigra development	9/655	43/18670	1.47535e-05	0.000269111	0.00023105	SIRT2/DYNLL1/YWHAE/COX6B1/YWHAQ/CALM3/CKB/CALM1/NDUFS3	9	GO:0035306	positive regulation of dephosphorylation	4/148	58/18670	0.00115391	0.015702	0.0114289	MEF2C/TGFB1/PDGFRB/SLC39A10	4	GO:0045732	positive regulation of protein catabolic process
			PSMB1	8.14469e-129	0.44381				OSTF1	0	2.42157				SNHG8	2.96575e-06	0.266128	RPL22	2.54649e-06	0.504678	GO:1904925	positive regulation of autophagy of mitochondrion in response to mitochondrial depolarization	2/133	13/18670	0.00373177	0.0462708	0.0357167	PINK1/TOMM7	2	GO:0042177	negative regulation of protein catabolic process	16/655	132/18670	1.57941e-05	0.000286882	0.000246307	FYN/SIRT2/CSNK2A1/LAPTM4B/PARK7/MAD2L2/RPL5/RPL23/PIN1/SERPINE2/RPL11/EGFR/UBXN1/CAMLG/PHB/RPS7	16	GO:0061041	regulation of wound healing	6/148	148/18670	0.00117355	0.0159021	0.0115746	MYH9/ANXA1/TGFBR2/PTEN/F2R/ANXA2	6	GO:0032640	tumor necrosis factor production
			RPA3	2.00283e-128	0.565724				TRIB1	0	2.42072				PIN1	3.3796e-06	0.561026	HSP90AB1	2.67173e-06	1.17544	GO:0014047	glutamate secretion	3/133	44/18670	0.00378174	0.0466942	0.0360436	SLC1A3/SLC1A2/NTRK2	3	GO:0006520	cellular amino acid metabolic process	30/655	366/18670	1.59211e-05	0.000287979	0.000247249	PSMB1/PSMA4/HSD17B10/PSMC5/PSMD8/TXN2/PSMA3/PSMC1/PSMB5/PSMA7/PSMD7/PSMA2/PSMD3/PSMD11/PSMD14/ODC1/PARK7/PRDX4/PSMB2/PSMB7/GCSH/PSMB6/PSMD4/PSMB4/PSMC3/CKB/PSMD2/PPA1/PSMD13/PSMB3	30	GO:0007266	Rho protein signal transduction	7/148	203/18670	0.00119005	0.0160582	0.0116883	PDGFRB/RHOB/ITGB1/F2R/ARHGEF12/TAX1BP3/PECAM1	7	GO:0030522	intracellular receptor signaling pathway
			COX7C	1.52813e-127	0.887731				RPS6	0	2.41462				MARCKSL1	3.45008e-06	0.70383	GNB2L1	3.06773e-06	1.03106	GO:0031589	cell-substrate adhesion	8/133	354/18670	0.00388643	0.047725	0.0368393	CD44/CSPG5/MACF1/DDR1/TTYH1/FAM107A/FLNA/S100A10	8	GO:0008334	histone mRNA metabolic process	7/655	25/18670	1.75331e-05	0.000315816	0.000271149	SNRPD3/NCBP2/SNRPB/SSB/SNRPF/SNRPG/SNRPE	7	GO:0046677	response to antibiotic	9/148	327/18670	0.00121188	0.0162486	0.0118268	HYAL2/MEF2C/PDGFRB/KLF2/ETS1/ANXA1/RHOB/JAK1/PTEN	9	GO:1903362	regulation of cellular protein catabolic process
			C1orf61	1.97382e-127	1.32697				NAGA	0	2.41271				FDFT1	3.83672e-06	1.3355	ZYX	3.42506e-06	0.266036	GO:0030901	midbrain development	4/133	90/18670	0.00392003	0.047725	0.0368393	HES1/WLS/NDRG2/MBP	4	GO:0051099	positive regulation of binding	19/655	179/18670	1.80434e-05	0.000323657	0.000277881	SIRT2/FKBP1A/EIF3D/EIF3E/EDF1/PPP2CA/PARK7/STMN1/PIN1/RAN/DHX9/TXN/APP/RPL11/PARP1/CALM3/HMGB2/HMGB1/NME1	19	GO:0003012	muscle system process	11/148	465/18670	0.00121848	0.0162486	0.0118268	CYBA/MEF2C/MYL12A/MYL12B/IL6ST/TLN1/TPM1/LMNA/TPM4/F2R/TPM2	11	GO:0043122	regulation of I-kappaB kinase/NF-kappaB signaling
			FKBP3	6.22074e-127	0.858818				RCSD1	0	2.40794				RWDD1	3.92403e-06	0.38266	DCTN3	4.05075e-06	1.63426	GO:0060047	heart contraction	7/133	280/18670	0.00395978	0.047725	0.0368393	ATP1A2/THRA/ATP1B2/AGT/GJA1/AHCYL1/FLNA	7	GO:2001233	regulation of apoptotic signaling pathway	32/655	406/18670	1.84176e-05	0.000329006	0.000282473	SLC25A5/FYN/ENO1/GSTP1/CSNK2A1/PDCD5/PPP2R1A/YWHAE/PARK7/SFPQ/YWHAQ/SOD1/RPL11/PARP1/NONO/RPS3/HMGB2/YWHAZ/HNRNPK/VDAC2/YWHAB/PRDX2/MFF/PRELID1/YWHAG/UBB/RPS7/MAGED1/NDUFA13/MLLT11/NDUFS3/FIS1	32	GO:0002573	myeloid leukocyte differentiation	7/148	204/18670	0.00122431	0.0162486	0.0118268	MEF2C/MYH9/CA2/TGFB1/TGFBR2/CTNNB1/ANXA2	7	GO:0061025	membrane fusion
			FHL1	7.28672e-127	1.31969				SCAMP2	0	2.40422				CCT4	4.50075e-06	0.409875	MYEOV2	4.21132e-06	0.445715	GO:0007163	establishment or maintenance of cell polarity	6/133	210/18670	0.00396226	0.047725	0.0368393	MAP4/RND2/HES1/MAP1B/DST/RHOBTB3	6	GO:0051054	positive regulation of DNA metabolic process	22/655	228/18670	1.85019e-05	0.000329151	0.000282598	XRCC5/FUS/CCT4/CACYBP/MAD2L2/TCP1/HNRNPA2B1/HNRNPA1/CCT7/DHX9/HNRNPD/PARP1/EGFR/CCT6A/RPS3/CCT5/CCT8/CCT3/CCT2/DHX36/UBE2N/HMGB1	22	GO:0035265	organ growth	7/148	204/18670	0.00122431	0.0162486	0.0118268	MEF2C/PDGFRB/COL6A1/TGFBR2/PTEN/VWA1/ANXA2	7	GO:0071349	cellular response to interleukin-12
			EIF3I	6.40309e-126	0.836354				BST2	0	2.4006				PSMB4	6.22304e-06	0.573989	NEAT1	4.34772e-06	0.354664	GO:0009612	response to mechanical stimulus	6/133	210/18670	0.00396226	0.047725	0.0368393	ATP1A2/SLC1A3/SOX9/MAP1B/AGT/GJA1	6	GO:0030705	cytoskeleton-dependent intracellular transport	19/655	180/18670	1.95254e-05	0.000345936	0.000297008	PAFAH1B1/MAP2/DYNLL1/HSPA8/CCDC88A/SFPQ/DYNLRB1/UXT/ARL3/SOD1/APP/FEZ1/UCHL1/TUBA1A/UBB/RAB6A/TUBB/MAPT/DYNLL2	19	GO:0070527	platelet aggregation	4/148	59/18670	0.00123029	0.016261	0.0118358	MYH9/MYL12A/TLN1/CLIC1	4	GO:0002822	regulation of adaptive immune response based on somatic recombination of immune receptors built from immunoglobulin superfamily domains
			SKP1	1.31482e-124	0.821145				ELL2	0	2.3956				REEP5	7.23889e-06	0.669256	HMGB2	4.82691e-06	1.45709	GO:0043523	regulation of neuron apoptotic process	6/133	210/18670	0.00396226	0.047725	0.0368393	MT3/APOE/NES/NTRK2/PINK1/NUPR1	6	GO:0050851	antigen receptor-mediated signaling pathway	27/655	316/18670	2.02097e-05	0.000356599	0.000306163	PSMB1/FYN/PSMA4/PHPT1/PSMC5/PSMD8/PSMA3/PSMC1/PSMB5/PSMA7/PSMD7/PSMA2/PSMD3/PSMD11/SKP1/PSMD14/PSMB2/PSMB7/PSMB6/RPS3/PSMD4/PSMB4/PSMC3/PSMD2/UBE2N/PSMD13/PSMB3	27	GO:0048754	branching morphogenesis of an epithelial tube	6/148	150/18670	0.00125742	0.0164956	0.0120066	TGFB1/ENG/TGFBR2/SPRY1/CTNNB1/COL4A1	6	GO:0033238	regulation of cellular amine metabolic process
			PIN1	3.32854e-123	0.650949				PNP	0	2.39458				PSMC3	8.11035e-06	0.338166	NDUFV1	5.64936e-06	0.849617	GO:0050804	modulation of chemical synaptic transmission	9/133	436/18670	0.00405186	0.048457	0.0374043	ATP1A2/SLC1A3/CSPG5/APOE/MAP1B/AGT/NTRK2/PINK1/FAM107A	9	GO:0051098	regulation of binding	30/655	373/18670	2.28466e-05	0.000401487	0.000344703	RSF1/SIRT2/NUCKS1/SRI/MAP2/FKBP1A/EIF3D/EIF3E/EDF1/PPP2CA/CSNK1A1/SUMO1/PARK7/MAD2L2/STMN1/PIN1/RAN/DHX9/TXN/APP/RPL11/PARP1/CALM3/HMGB2/SOX11/HMGB1/HDAC2/CSNK2B/CSNK1E/NME1	30	GO:0031532	actin cytoskeleton reorganization	5/148	101/18670	0.00125827	0.0164956	0.0120066	MYH9/TGFB1/GMFG/ANXA1/SHC1	5	GO:2000116	regulation of cysteine-type endopeptidase activity
			CSPG5	4.89005e-122	0.377771				ZNF267	0	2.38541				MYL6	8.78196e-06	0.649749	PSMB9	6.1323e-06	2.3099	GO:0043524	negative regulation of neuron apoptotic process	5/133	147/18670	0.00405587	0.048457	0.0374043	MT3/APOE/NES/NTRK2/PINK1	5	GO:0097711	ciliary basal body-plasma membrane docking	13/655	95/18670	2.68524e-05	0.000469971	0.000403501	PAFAH1B1/DYNC1I2/DYNLL1/PPP2R1A/YWHAE/AKAP9/DCTN3/TUBA1A/YWHAG/DCTN2/TUBB/TUBB4B/CSNK1E	13	GO:0120193	tight junction organization	4/148	60/18670	0.00131013	0.0171059	0.0124508	TJP1/ACTN4/RAMP2/PECAM1	4	GO:0071383	cellular response to steroid hormone stimulus
			TCF12	7.32728e-122	1.62508				CAP1	0	2.38311				COX5B	8.79549e-06	1.20123	SPTBN1	6.54726e-06	0.421062	GO:0014909	smooth muscle cell migration	4/133	91/18670	0.00407799	0.0485247	0.0374565	NDRG4/IGFBP5/AGT/DDR1	4	GO:0010001	glial cell differentiation	21/655	218/18670	2.92081e-05	0.000509139	0.000437129	VIM/SIRT2/GSTP1/CDK6/PTN/PTPRZ1/RHEB/MDK/SOX4/SERPINE2/SOD1/APP/EGFR/NFIB/CDH2/SOX11/OLIG1/MAPT/DNER/HDAC2/OLIG2	21	GO:0031334	positive regulation of protein complex assembly	8/148	268/18670	0.00135759	0.0176542	0.0128499	FSCN1/TGFB1/PFN1/VASP/GMFG/MSN/ARF6/CTNNB1	8	GO:0042129	regulation of T cell proliferation
			NDUFB6	1.96812e-121	0.749894				EVI2A	0	2.37699				COMT	9.5085e-06	0.571651	LAMTOR2	6.88366e-06	0.464081	GO:0099177	regulation of trans-synaptic signaling	9/133	437/18670	0.00411263	0.0487404	0.037623	ATP1A2/SLC1A3/CSPG5/APOE/MAP1B/AGT/NTRK2/PINK1/FAM107A	9	GO:0006735	NADH regeneration	7/655	27/18670	3.04688e-05	0.000524767	0.000450547	ENO1/GPI/GAPDH/TPI1/ENO2/ALDOA/PGAM1	7	GO:0050792	regulation of viral process	7/148	208/18670	0.00136914	0.0177329	0.0129072	LGALS1/IFITM3/STOM/IFI27/ANXA2/IFITM2/ISG15	7	GO:0070671	response to interleukin-12
			RCN2	2.52842e-121	1.28493				PLSCR1	0	2.36904				EIF4A2	1.26609e-05	0.688988	ITGB1	7.3521e-06	2.39538	GO:0014065	phosphatidylinositol 3-kinase signaling	5/133	148/18670	0.00417416	0.0489104	0.0377542	SOX9/AGT/NTRK2/ZFP36L1/IRS2	5	GO:0061621	canonical glycolysis	7/655	27/18670	3.04688e-05	0.000524767	0.000450547	ENO1/GPI/GAPDH/TPI1/ENO2/ALDOA/PGAM1	7	GO:1990776	response to angiotensin	3/148	28/18670	0.00138275	0.0178375	0.0129833	CYBA/CA2/IQGAP1	3	GO:1905475	regulation of protein localization to membrane
			PSMD14	6.07606e-121	0.825041				GLUL	0	2.36712				PSMB1	1.31591e-05	0.969268	CAPZA1	8.53051e-06	3.14144	GO:0001504	neurotransmitter uptake	3/133	46/18670	0.00428999	0.0489104	0.0377542	ATP1A2/SLC1A3/SLC1A2	3	GO:0061718	glucose catabolic process to pyruvate	7/655	27/18670	3.04688e-05	0.000524767	0.000450547	ENO1/GPI/GAPDH/TPI1/ENO2/ALDOA/PGAM1	7	GO:0003170	heart valve development	4/148	61/18670	0.00139352	0.0179048	0.0130323	MEF2C/JAG1/TGFB1/TGFBR2	4	GO:0097581	lamellipodium organization
			DNER	3.84377e-120	1.00332				MAFB	0	2.36475				COPE	1.33527e-05	0.997631	ALDOA	8.92256e-06	0.531502	GO:0060711	labyrinthine layer development	3/133	46/18670	0.00428999	0.0489104	0.0377542	HES1/HEY1/ZFP36L1	3	GO:0061077	chaperone-mediated protein folding	10/655	59/18670	3.50569e-05	0.000599016	0.000514294	FKBP1A/ST13/CSNK2A1/PDCD5/HSPA8/HSPA9/HSPE1/PDIA4/CCT2/PPIB	10	GO:0035303	regulation of dephosphorylation	7/148	209/18670	0.00140736	0.0180109	0.0131095	MEF2C/TGFB1/PDGFRB/GNAI2/IQGAP1/PPP1R14A/SLC39A10	7	GO:0031667	response to nutrient levels
			SNRPF	3.11773e-119	0.744561				MYL12A	0	2.36298				GCSH	1.83143e-05	0.428097	COX5A	9.4504e-06	1.00038	GO:0003188	heart valve formation	2/133	14/18670	0.00433349	0.0489104	0.0377542	SOX9/HEY1	2	GO:1902369	negative regulation of RNA catabolic process	10/655	59/18670	3.50569e-05	0.000599016	0.000514294	YBX1/HNRNPC/CIRBP/SLIRP/TARDBP/SYNCRIP/DHX9/HNRNPD/DHX36/HNRNPA0	10	GO:0014812	muscle cell migration	5/148	104/18670	0.00143348	0.0182726	0.0133	MEF2C/PDGFRB/ANXA1/TPM1/IQGAP1	5	GO:0034446	substrate adhesion-dependent cell spreading
			SNRPD3	4.86998e-119	0.642019				LIMS1	0	2.35677				PA2G4	2.37474e-05	0.345958	SLC2A3	9.58154e-06	1.47722	GO:0010248	establishment or maintenance of transmembrane electrochemical gradient	2/133	14/18670	0.00433349	0.0489104	0.0377542	ATP1A2/ATP1B2	2	GO:0045862	positive regulation of proteolysis	29/655	363/18670	3.52364e-05	0.000599712	0.000514892	FYN/SIRT2/ENO1/RBX1/PSMC1/PDCD5/CSNK1A1/PSMD14/HSPE1/SUMO1/ANP32B/APP/HSPD1/RPS3/PHB/PRELID1/CYCS/AURKAIP1/MAGEF1/RAD23A/RPS27L/NDUFA13/MAPT/SUMO2/HMGB1/HDAC2/CSNK1E/FIS1/PDCD6	29	GO:0007163	establishment or maintenance of cell polarity	7/148	210/18670	0.00144641	0.0182928	0.0133147	FSCN1/MYH9/RHOB/MSN/LMNA/SPRY1/ARF6	7	GO:0009308	amine metabolic process
			SRP9	6.71973e-119	1.26764				SPTLC2	0	2.34919				RSRC2	3.09307e-05	0.477955	C17orf89	1.00729e-05	0.870595	GO:0021781	glial cell fate commitment	2/133	14/18670	0.00433349	0.0489104	0.0377542	SOX9/SOX2	2	GO:0071426	ribonucleoprotein complex export from nucleus	15/655	127/18670	3.93174e-05	0.000662791	0.00056905	SRSF9/NCBP2/RPS15/SRSF11/HNRNPA2B1/SRSF6/RAN/EIF5A/SRSF1/SSB/SEC13/NPM1/RNPS1/EIF6/RBM8A	15	GO:0009612	response to mechanical stimulus	7/148	210/18670	0.00144641	0.0182928	0.0133147	CYBA/TGFB1/ENG/SLC2A1/SLC38A2/ETS1/TGFBR2	7	GO:2000106	regulation of leukocyte apoptotic process
			SSBP1	1.4267e-118	0.775232				CAPZB	0	2.33466				PSMD7	3.1124e-05	0.413719	ZNHIT1	1.02587e-05	0.373058	GO:0035815	positive regulation of renal sodium excretion	2/133	14/18670	0.00433349	0.0489104	0.0377542	AGT/EDNRB	2	GO:0061615	glycolytic process through fructose-6-phosphate	7/655	28/18670	3.94026e-05	0.000662791	0.00056905	ENO1/GPI/GAPDH/TPI1/ENO2/ALDOA/PGAM1	7	GO:0043900	regulation of multi-organism process	10/148	405/18670	0.00147923	0.0186349	0.0135637	CYBA/LGALS1/TIMP1/SEC14L1/IFITM3/STOM/IFI27/ANXA2/IFITM2/ISG15	10	GO:0016482	cytosolic transport
			CSNK2A1	1.55217e-117	0.876776				SERPINB1	0	2.33232				CNPY2	3.12624e-05	0.506342	HNRNPA1	1.12608e-05	0.839033	GO:0036376	sodium ion export across plasma membrane	2/133	14/18670	0.00433349	0.0489104	0.0377542	ATP1A2/ATP1B2	2	GO:0061620	glycolytic process through glucose-6-phosphate	7/655	28/18670	3.94026e-05	0.000662791	0.00056905	ENO1/GPI/GAPDH/TPI1/ENO2/ALDOA/PGAM1	7	GO:0051056	regulation of small GTPase mediated signal transduction	9/148	338/18670	0.00152263	0.0188748	0.0137383	PDGFRB/RHOB/ITGB1/SHC1/SPRY1/ARF6/A2M/F2R/ARHGEF12	9	GO:0051452	intracellular pH reduction
			C12orf57	1.92758e-116	1.22976				PELI1	0	2.3321				GAPDH	3.9496e-05	0.348331	PRRC2C	1.23845e-05	0.808337	GO:1902043	positive regulation of extrinsic apoptotic signaling pathway via death domain receptors	2/133	14/18670	0.00433349	0.0489104	0.0377542	TIMP3/PEA15	2	GO:2001252	positive regulation of chromosome organization	18/655	174/18670	4.20225e-05	0.000704121	0.000604534	XRCC5/CCT4/SFPQ/TCP1/HNRNPA2B1/HNRNPA1/CCT7/RTF1/HNRNPD/ANAPC11/CCT6A/CCT5/CCT8/CCT3/RAD21/CCT2/DHX36/UBE2N	18	GO:0033032	regulation of myeloid cell apoptotic process	3/148	29/18670	0.00153339	0.0188748	0.0137383	MEF2C/ANXA1/PTEN	3	GO:2000117	negative regulation of cysteine-type endopeptidase activity
			GNB2	3.32421e-116	0.382629				GLRX	0	2.31632				RAB10	4.19049e-05	0.584639	PSMA7	1.27813e-05	0.906746	GO:1904923	regulation of autophagy of mitochondrion in response to mitochondrial depolarization	2/133	14/18670	0.00433349	0.0489104	0.0377542	PINK1/TOMM7	2	GO:0071166	ribonucleoprotein complex localization	15/655	128/18670	4.31221e-05	0.000719756	0.000617957	SRSF9/NCBP2/RPS15/SRSF11/HNRNPA2B1/SRSF6/RAN/EIF5A/SRSF1/SSB/SEC13/NPM1/RNPS1/EIF6/RBM8A	15	GO:0044788	modulation by host of viral process	3/148	29/18670	0.00153339	0.0188748	0.0137383	STOM/IFI27/ANXA2	3	GO:0070665	positive regulation of leukocyte proliferation
			NUDC	3.43303e-116	0.68421				ADPGK	0	2.31145				PSMD14	4.22891e-05	0.413527	SNRPC	1.45398e-05	0.81161	GO:1905049	negative regulation of metallopeptidase activity	2/133	14/18670	0.00433349	0.0489104	0.0377542	TIMP2/TIMP3	2	GO:0042769	DNA damage response, detection of DNA damage	8/655	39/18670	5.16166e-05	0.000858225	0.000736842	RBX1/RPA3/POLD2/SOX4/MRPS26/PARP1/RPS3/UBB	8	GO:0060536	cartilage morphogenesis	3/148	29/18670	0.00153339	0.0188748	0.0137383	MEF2C/COL6A1/VWA1	3	GO:0070482	response to oxygen levels
			YWHAQ	1.22383e-115	0.988818				LHFPL2	0	2.30631				DPY30	4.6655e-05	0.705142	DDX24	1.46587e-05	0.570616	GO:0015893	drug transport	6/133	214/18670	0.00434244	0.0489104	0.0377542	ATP1A2/SLC1A3/SLC1A2/AGT/GJA1/PINK1	6	GO:0043489	RNA stabilization	9/655	50/18670	5.26561e-05	0.000872155	0.000748802	YBX1/HNRNPC/CIRBP/TARDBP/SYNCRIP/DHX9/HNRNPD/DHX36/HNRNPA0	9	GO:0072606	interleukin-8 secretion	3/148	29/18670	0.00153339	0.0188748	0.0137383	HYAL2/ANXA1/F2R	3	GO:0002703	regulation of leukocyte mediated immunity
			NASP	1.42691e-115	0.671789				RNF130	0	2.30246				CUTA	4.77227e-05	0.40179	SERF2	1.58563e-05	0.437891	GO:0045732	positive regulation of protein catabolic process	6/133	214/18670	0.00434244	0.0489104	0.0377542	CLU/SOX9/APOE/RDX/GJA1/NUPR1	6	GO:0051052	regulation of DNA metabolic process	32/655	429/18670	5.38893e-05	0.000889174	0.000763414	NUCKS1/XRCC5/FUS/HNRNPC/PPP2R1A/PPP2CA/CCDC88A/CCT4/CACYBP/MAD2L2/TCP1/HNRNPA2B1/DEK/HNRNPA1/CCT7/DHX9/HNRNPD/PARP1/EGFR/CCT6A/RPS3/CCT5/CCT8/CCT3/CCT2/TERF2IP/UBE2V2/DHX36/MAGEF1/UBE2N/NPM1/HMGB1	32	GO:2000171	negative regulation of dendrite development	3/148	29/18670	0.00153339	0.0188748	0.0137383	YWHAH/ARF6/PTEN	3	GO:0006888	ER to Golgi vesicle-mediated transport
			PSMD2	6.75466e-115	0.73157				MAFF	0	2.29019				SRSF11	4.79482e-05	0.304114	CLTA	1.75008e-05	1.1892	GO:0072080	nephron tubule development	4/133	93/18670	0.0044067	0.0494455	0.0381673	HES1/SOX9/AGT/PBX1	4	GO:0048857	neural nucleus development	10/655	62/18670	5.45814e-05	0.000897169	0.000770279	SIRT2/DYNLL1/YWHAE/COX6B1/YWHAQ/NFIB/CALM3/CKB/CALM1/NDUFS3	10	GO:0050808	synapse organization	10/148	408/18670	0.0015622	0.0190837	0.0138904	ACTN1/MEF2C/PFN1/WASF2/ARF6/CTNNB1/INSR/PTEN/F2R/COL4A1	10	GO:1903364	positive regulation of cellular protein catabolic process
			NDUFB11	7.25903e-115	0.525313				AKAP13	0	2.28611				STARD7	5.39264e-05	1.03807	UBA1	1.83988e-05	0.536669	GO:0010810	regulation of cell-substrate adhesion	6/133	215/18670	0.00444155	0.0494604	0.0381788	CSPG5/MACF1/DDR1/FAM107A/FLNA/S100A10	6	GO:1903321	negative regulation of protein modification by small protein conjugation or removal	12/655	88/18670	5.6368e-05	0.000923025	0.000792478	FYN/PARK7/MAD2L2/RPL5/SOX4/RPL23/RPL11/RPS3/VPS28/UBXN1/CAMLG/RPS7	12	GO:0060537	muscle tissue development	10/148	408/18670	0.0015622	0.0190837	0.0138904	MEF2C/TGFB1/ENG/PDGFRB/TPM1/ITGB1/LMNA/TGFBR2/CTNNB1/PTEN	10	GO:0071453	cellular response to oxygen levels
			C7orf50	3.6368e-114	0.636695				GAL3ST4	0	2.28401				PDCD6	6.3625e-05	0.598657	HSPA1A	1.88402e-05	2.88586	GO:0043281	regulation of cysteine-type endopeptidase activity involved in apoptotic process	6/133	215/18670	0.00444155	0.0494604	0.0381788	CD44/MT3/NLRP1/CRYAB/F3/SOX2	6	GO:0006979	response to oxidative stress	33/655	451/18670	6.01776e-05	0.00098169	0.000842845	FYN/NDUFB4/SIRT2/GSTP1/HNRNPM/TXN2/PSMB5/APEX1/NUDT1/NDUFS8/RWDD1/PARK7/SFPQ/PRDX4/ROMO1/PRDX5/TXN/HNRNPD/SOD1/APP/PARP1/EGFR/NONO/RPS3/NDUFS2/PSIP1/EEF2/PRDX2/CYCS/NDUFA12/NDUFA6/MAPT/HDAC2	33	GO:0070838	divalent metal ion transport	11/148	483/18670	0.00164705	0.0200092	0.014564	CYBA/TGFB1/PDGFRB/GNAI2/RAMP2/THY1/SLC3A2/CTNNB1/F2R/ANXA2/SLC39A10	11	GO:1900101	regulation of endoplasmic reticulum unfolded protein response
			PARK7	1.25209e-113	1.14487				TPP1	0	2.27648				DST	6.53205e-05	0.918723	AAK1	2.13614e-05	0.452398										GO:2001235	positive regulation of apoptotic signaling pathway	18/655	179/18670	6.10643e-05	0.00099241	0.000852049	PDCD5/PPP2R1A/YWHAE/PARK7/SFPQ/YWHAQ/SOD1/RPL11/RPS3/YWHAZ/YWHAB/MFF/YWHAG/UBB/RPS7/MAGED1/MLLT11/FIS1	18	GO:1904062	regulation of cation transmembrane transport	9/148	342/18670	0.00165037	0.0200092	0.014564	CYBA/MEF2C/TGFB1/YWHAH/ACTN4/STOM/THY1/PTEN/F2R	9	GO:0019915	lipid storage
			CYC1	2.11245e-113	1.21115				BHLHE40	0	2.25866				PSMD8	6.94918e-05	0.365915	HNRNPF	2.18804e-05	2.20318										GO:0000470	maturation of LSU-rRNA	6/655	21/18670	6.29806e-05	0.00101592	0.00087223	DDX18/RPL35/NHP2/RPL7/RSL1D1/RPL10A	6	GO:0030032	lamellipodium assembly	4/148	64/18670	0.00166585	0.0200461	0.0145909	FSCN1/ABLIM1/ITGB1/WASF2	4	GO:0071826	ribonucleoprotein complex subunit organization
			SEC13	2.70888e-113	0.720887				MSN	0	2.25509				UBXN1	7.82124e-05	0.654487	SUMO2	2.33454e-05	0.904606										GO:0070584	mitochondrion morphogenesis	6/655	21/18670	6.29806e-05	0.00101592	0.00087223	SSBP1/SLIRP/NDUFS6/FEZ1/MFF/FIS1	6	GO:0043297	apical junction assembly	4/148	64/18670	0.00166585	0.0200461	0.0145909	TJP1/ACTN4/RAMP2/PECAM1	4	GO:0036500	ATF6-mediated unfolded protein response
			HNRNPL	1.82657e-112	0.436369				CD302	0	2.25478				RAP1A	8.28186e-05	0.960927	SLC3A2	2.5943e-05	0.659692										GO:2000058	regulation of ubiquitin-dependent protein catabolic process	16/655	149/18670	7.07839e-05	0.00113754	0.000976654	SIRT2/RBX1/CSNK2A1/CSNK1A1/SUMO1/PARK7/RPL5/RPL23/RPL11/UBXN1/CAMLG/RPS7/MAGEF1/RAD23A/SUMO2/CSNK1E	16	GO:0016049	cell growth	11/148	484/18670	0.00167408	0.0200703	0.0146085	CYBA/HYAL2/TGFB1/FN1/BTG1/IQGAP1/ITGB1/IGFBP7/TGFBR2/CTNNB1/CCDC85B	11	GO:0048545	response to steroid hormone
			UBL5	3.53448e-112	0.417873				ARPC2	0	2.25423				NCAM1	9.15737e-05	1.19915	TMEM147	2.65581e-05	0.465004										GO:0046782	regulation of viral transcription	10/655	64/18670	7.22013e-05	0.00115602	0.000992521	POLR2J/RSF1/NUCKS1/POLR2E/POLR2I/TARDBP/DHX9/POLR2K/PSMC3/POLR2G	10	GO:0046596	regulation of viral entry into host cell	3/148	30/18670	0.00169394	0.0201737	0.0146837	LGALS1/IFITM3/IFITM2	3	GO:0034248	regulation of cellular amide metabolic process
			NDUFV3	4.63242e-112	0.527396				ATP1B3	0	2.25183				IRF2BP2	0.000126046	0.495306	RPL24	3.24842e-05	1.3229										GO:0032388	positive regulation of intracellular transport	20/655	215/18670	7.34546e-05	0.00117175	0.00100602	FYN/RUFY3/MAP2/NUTF2/PDCD5/YWHAE/TMEM30A/NCBP2/TARDBP/KHDRBS1/RAN/DHX9/ANP32B/ARF1/FEZ1/MFF/UBE2L3/UBL5/FIS1/VAMP2	20	GO:0043312	neutrophil degranulation	11/148	485/18670	0.00170147	0.0201737	0.0146837	CYBA/SLC2A3/CYB5R3/MLEC/GMFG/IQGAP1/STOM/PDXK/ANXA2/LAMP1/PECAM1	11	GO:0045621	positive regulation of lymphocyte differentiation
			UBE2V2	9.96911e-112	0.853216				ABL2	0	2.24955				FKBP2	0.000134859	0.888163	RPN1	3.53246e-05	1.59742										GO:0050434	positive regulation of viral transcription	8/655	41/18670	7.53553e-05	0.00119765	0.00102826	POLR2J/RSF1/NUCKS1/POLR2E/POLR2I/DHX9/POLR2K/POLR2G	8	GO:0051249	regulation of lymphocyte activation	11/148	485/18670	0.00170147	0.0201737	0.0146837	MEF2C/LGALS1/TGFB1/IL6ST/ANXA1/THY1/TGFBR2/CD320/CTNNB1/LAMP1/SLC39A10	11	GO:0061418	regulation of transcription from RNA polymerase II promoter in response to hypoxia
			LSM4	1.14396e-111	0.617379				ADAP2	0	2.23745				RNF181	0.000142412	0.645269	JUNB	3.62692e-05	0.588034										GO:0071806	protein transmembrane transport	10/655	65/18670	8.26849e-05	0.00130933	0.00112414	SEC61A1/TIMM13/TOMM22/SEC61B/HSPA8/ROMO1/HSPD1/TOMM20/NDUFA13/DNAJC19	10	GO:0060389	pathway-restricted SMAD protein phosphorylation	4/148	65/18670	0.00176428	0.0208418	0.01517	TGFB1/ENG/PMEPA1/TGFBR2	4	GO:0060326	cell chemotaxis
			SNRPB2	1.71307e-111	0.64635				TGFBI	0	2.23449				ARL6IP5	0.000204345	1.13132	AURKAIP1	4.69476e-05	0.971384										GO:1904666	regulation of ubiquitin protein ligase activity	6/655	22/18670	8.40413e-05	0.00132595	0.00113842	UBE2S/MAD2L2/RPL5/RPL23/RPL11/RPS7	6	GO:0002283	neutrophil activation involved in immune response	11/148	488/18670	0.00178585	0.0209175	0.0152251	CYBA/SLC2A3/CYB5R3/MLEC/GMFG/IQGAP1/STOM/PDXK/ANXA2/LAMP1/PECAM1	11	GO:0001890	placenta development
			PPP1R14B	3.09565e-111	0.612601				PLEKHO2	0	2.22827				TMEM59	0.000270484	1.68971	ARID5B	4.76204e-05	1.63115										GO:0035036	sperm-egg recognition	9/655	53/18670	8.48084e-05	0.00133319	0.00114463	CCT4/TCP1/CCT7/ALDOA/CCT5/CCT8/CCT3/VDAC2/CCT2	9	GO:0006814	sodium ion transport	7/148	218/18670	0.00179015	0.0209175	0.0152251	SLC12A2/TGFB1/YWHAH/ACTN4/SLC38A2/STOM/SLC3A2	7	GO:0045862	positive regulation of proteolysis
			BEX2	5.22643e-111	0.875937				RGS16	0	2.22769				EIF1B	0.000285124	0.453742	BUB3	5.60366e-05	3.05184										GO:0071824	protein-DNA complex subunit organization	24/655	288/18670	8.52575e-05	0.00133539	0.00114652	RSF1/PSMC5/RBX1/RBBP7/RPA3/ZNHIT1/SET/RPL23/HP1BP3/NASP/ANP32B/GTF2A2/PARP1/SMARCA5/RBBP4/HMGB2/PSMC3/UBB/TAF7/NPM1/PTMA/HMGB1/TCF4/NAP1L4	24	GO:1903039	positive regulation of leukocyte cell-cell adhesion	7/148	218/18670	0.00179015	0.0209175	0.0152251	LGALS1/TGFB1/IL6ST/ETS1/ANXA1/THY1/TGFBR2	7	GO:1901185	negative regulation of ERBB signaling pathway
			MALSU1	5.71475e-111	0.811201				C1orf54	0	2.22506				SH3BGRL3	0.000339947	0.442717	HNRNPR	5.66272e-05	0.287092										GO:0006446	regulation of translational initiation	11/655	79/18670	9.41586e-05	0.00146949	0.00126165	DDX1/EIF3E/EIF4H/NCBP2/EIF1B/PAIP2/KHDRBS1/EIF3H/EIF4A2/POLR2G/NPM1	11	GO:0030833	regulation of actin filament polymerization	6/148	162/18670	0.00186106	0.0215771	0.0157053	TMSB10/PFN1/VASP/GMFG/ARF6/MYADM	6	GO:0008625	extrinsic apoptotic signaling pathway via death domain receptors
			SLIRP	8.4839e-111	0.427618				SH2B3	0	2.22118				FAM127A	0.000342201	0.33441	RPL29	5.68048e-05	1.18019										GO:0048524	positive regulation of viral process	13/655	107/18670	9.49038e-05	0.00147101	0.00126296	POLR2J/RSF1/NUCKS1/TOP2B/POLR2E/POLR2I/CHMP2A/DHX9/POLR2K/PPIB/POLR2G/RAD23A/PPIA	13	GO:1903393	positive regulation of adherens junction organization	3/148	31/18670	0.00186461	0.0215771	0.0157053	IQGAP1/THY1/ARF6	3	GO:0048013	ephrin receptor signaling pathway
			RPS16	5.98368e-110	0.54442				BHLHE41	0	2.21998				MAT2A	0.000370737	1.08026	EIF4A3	6.02333e-05	1.39294										GO:0042063	gliogenesis	24/655	290/18670	9.49366e-05	0.00147101	0.00126296	PAFAH1B1/VIM/SIRT2/GSTP1/CDK6/PTN/PTPRZ1/RHEB/MDK/SOX4/SERPINE2/SOD1/APP/EGFR/NFIB/EEF2/CDH2/SOX11/OLIG1/PPP1CC/MAPT/DNER/HDAC2/OLIG2	24	GO:1904888	cranial skeletal system development	4/148	66/18670	0.00186667	0.0215771	0.0157053	MEF2C/TGFB1/TGFBR2/CTNNB1	4	GO:0031669	cellular response to nutrient levels
			FAM3C	1.27398e-109	0.524772				SOD2	0	2.21532				GSTP1	0.000390817	0.696515	POLR1D	6.31596e-05	2.85776										GO:0034470	ncRNA processing	29/655	384/18670	9.61713e-05	0.00148482	0.00127481	HSD17B10/DDX1/DDX18/NOP56/RPS16/FBL/RPS15/RPL5/HNRNPA2B1/SBDS/RPL27/RPL35/RPS24/SSB/RPS2/RPL11/RPS8/NHP2/RPL7/RPS14/PA2G4/RSL1D1/RPS21/RPS7/TRMT112/NOP10/RPL35A/RPL10A/RPS28	29	GO:0072593	reactive oxygen species metabolic process	8/148	284/18670	0.00195433	0.0225097	0.0163841	CYBA/TGFB1/PDGFRB/GNAI2/IFI6/KLF2/TGFBR2/INSR	8	GO:0070371	ERK1 and ERK2 cascade
			EEF1A1	1.3748e-108	0.612204				HCST	0	2.20585				PCBP1	0.000403328	0.484213	SEC11C	7.33225e-05	1.23527										GO:2000278	regulation of DNA biosynthetic process	13/655	108/18670	0.000104494	0.00160757	0.00138021	XRCC5/HNRNPC/CCT4/TCP1/HNRNPA2B1/HNRNPA1/CCT7/HNRNPD/CCT6A/CCT5/CCT8/CCT3/CCT2	13	GO:1903391	regulation of adherens junction organization	4/148	67/18670	0.00197311	0.022612	0.0164585	IQGAP1/THY1/ARF6/PTEN	4	GO:0002699	positive regulation of immune effector process
			UBE2I	2.71073e-108	0.617411				CCNH	0	2.19976				DAZAP2	0.000404531	1.01718	ATP5F1	7.431e-05	0.253099										GO:0048714	positive regulation of oligodendrocyte differentiation	6/655	23/18670	0.000110348	0.00169161	0.00145236	PTN/PTPRZ1/RHEB/MDK/HDAC2/OLIG2	6	GO:0035821	modification of morphology or physiology of other organism	6/148	164/18670	0.00197992	0.022612	0.0164585	HYAL2/TGFB1/STOM/IFI27/INSR/ANXA2	6	GO:0043407	negative regulation of MAP kinase activity
			POLR2J	2.85728e-107	0.581693				GBP2	0	2.19661				LAMTOR1	0.000421257	1.01437	NDUFS8	7.46854e-05	0.345764										GO:0043903	regulation of symbiosis, encompassing mutualism through parasitism	20/655	222/18670	0.000114309	0.00174614	0.00149917	POLR2J/RSF1/NUCKS1/TOP2B/POLR2E/POLR2I/GAPDH/TARDBP/ILF3/CHMP2A/DHX9/DYNLT1/POLR2K/SNF8/PSMC3/PPIB/POLR2G/BANF1/RAD23A/PPIA	20	GO:0043903	regulation of symbiosis, encompassing mutualism through parasitism	7/148	222/18670	0.00198425	0.022612	0.0164585	LGALS1/IFITM3/STOM/IFI27/ANXA2/IFITM2/ISG15	7	GO:0070664	negative regulation of leukocyte proliferation
			CCT3	8.35461e-107	1.47971				SLC29A1	0	2.19618				PHGDH	0.000494926	0.999329	H2AFV	7.81017e-05	0.913768										GO:0034502	protein localization to chromosome	11/655	82/18670	0.000132678	0.0020196	0.00173396	XRCC5/CCT4/TCP1/CCT7/CCT6A/CCT5/CCT8/CCT3/RAD21/CCT2/TERF2IP	11	GO:1902903	regulation of supramolecular fiber organization	9/148	352/18670	0.00200766	0.0227983	0.0165941	TMSB10/MEF2C/PFN1/VASP/GMFG/TPM1/WASF2/ARF6/MYADM	9	GO:0002821	positive regulation of adaptive immune response
			VBP1	2.25131e-106	0.936697				GNA13	0	2.19183				SLC25A4	0.0005424	0.761938	C9orf142	8.43782e-05	2.19803										GO:0050792	regulation of viral process	19/655	208/18670	0.000140272	0.0021277	0.00182677	POLR2J/RSF1/NUCKS1/TOP2B/POLR2E/POLR2I/TARDBP/ILF3/CHMP2A/DHX9/DYNLT1/POLR2K/SNF8/PSMC3/PPIB/POLR2G/BANF1/RAD23A/PPIA	19	GO:0032386	regulation of intracellular transport	10/148	423/18670	0.00203577	0.0230363	0.0167673	HYAL2/TGFB1/MSN/STOM/IFI27/PKIG/ANXA2/LAMP1/UBE2J1/LEPROT	10	GO:0036294	cellular response to decreased oxygen levels
			ATP5I	5.50095e-106	0.334218				MEF2A	0	2.18922				VAMP2	0.000586235	0.953401	S100A6	8.55997e-05	1.26058										GO:0048255	mRNA stabilization	8/655	45/18670	0.000150247	0.00227104	0.00194984	YBX1/HNRNPC/CIRBP/TARDBP/SYNCRIP/DHX9/HNRNPD/HNRNPA0	8	GO:0061311	cell surface receptor signaling pathway involved in heart development	3/148	32/18670	0.00204563	0.023067	0.0167897	JAG1/TGFB1/CTNNB1	3	GO:0044242	cellular lipid catabolic process
			EIF4H	6.76441e-106	0.494126				MEF2C	0	2.18215				UBXN4	0.000622503	0.432948	ATP5H	9.33914e-05	0.506722										GO:0010970	transport along microtubule	16/655	161/18670	0.000176905	0.00265541	0.00227985	PAFAH1B1/MAP2/DYNLL1/HSPA8/SFPQ/DYNLRB1/UXT/ARL3/SOD1/APP/FEZ1/UCHL1/UBB/RAB6A/MAPT/DYNLL2	16	GO:0010812	negative regulation of cell-substrate adhesion	4/148	68/18670	0.00208368	0.0231868	0.0168769	LGALS1/JAG1/ACTN4/PTEN	4	GO:0001916	positive regulation of T cell mediated cytotoxicity
			TCP1	1.23983e-104	0.816277				GLIPR1	0	2.17043				SARS	0.000705846	0.48639	H2AFY	0.000101994	0.276667										GO:0099111	microtubule-based transport	16/655	161/18670	0.000176905	0.00265541	0.00227985	PAFAH1B1/MAP2/DYNLL1/HSPA8/SFPQ/DYNLRB1/UXT/ARL3/SOD1/APP/FEZ1/UCHL1/UBB/RAB6A/MAPT/DYNLL2	16	GO:0035924	cellular response to vascular endothelial growth factor stimulus	4/148	68/18670	0.00208368	0.0231868	0.0168769	PDGFRB/RAMP2/ANXA1/PTP4A3	4	GO:0002483	antigen processing and presentation of endogenous peptide antigen
			SLC25A5	1.48854e-104	0.469146				CAPZA1	0	2.16699				BLOC1S1	0.00091452	0.994554	CALR	0.00011089	0.957234										GO:0065004	protein-DNA complex assembly	21/655	248/18670	0.000186085	0.00278355	0.00238986	RSF1/PSMC5/RBX1/RBBP7/RPA3/SET/HP1BP3/NASP/ANP32B/GTF2A2/PARP1/SMARCA5/RBBP4/HMGB2/PSMC3/UBB/TAF7/NPM1/HMGB1/TCF4/NAP1L4	21	GO:0045806	negative regulation of endocytosis	4/148	68/18670	0.00208368	0.0231868	0.0168769	PICALM/TGFB1/ARF6/PTEN	4	GO:0019885	antigen processing and presentation of endogenous peptide antigen via MHC class I
			DCTN3	3.7724e-104	1.05211				CPM	0	2.15016				CDC42	0.000924456	0.68848	PPIB	0.000114593	1.19432										GO:0043388	positive regulation of DNA binding	9/655	59/18670	0.000199443	0.00297308	0.00255259	SIRT2/EDF1/PARK7/TXN/PARP1/CALM3/HMGB2/HMGB1/NME1	9	GO:0097191	extrinsic apoptotic signaling pathway	7/148	224/18670	0.00208722	0.0231868	0.0168769	HYAL2/TGFB1/IFI6/SORT1/LMNA/IFI27/PTEN	7	GO:0030852	regulation of granulocyte differentiation
			CBX5	6.98239e-104	0.732649				DOCK8	0	2.14184				MAP4K4	0.000929856	0.862064	OAZ1	0.00012939	2.08133										GO:1903050	regulation of proteolysis involved in cellular protein catabolic process	19/655	214/18670	0.000203029	0.00301613	0.00258954	SIRT2/RBX1/PSMC1/CSNK2A1/CSNK1A1/PSMD14/SUMO1/PARK7/RPL5/RPL23/RPL11/UBXN1/CAMLG/UBB/RPS7/MAGEF1/RAD23A/SUMO2/CSNK1E	19	GO:0042119	neutrophil activation	11/148	498/18670	0.0020922	0.0231868	0.0168769	CYBA/SLC2A3/CYB5R3/MLEC/GMFG/IQGAP1/STOM/PDXK/ANXA2/LAMP1/PECAM1	11	GO:0032663	regulation of interleukin-2 production
			NPM1	3.73242e-103	0.663187				MYO1F	0	2.12957				CLTA	0.000971051	1.35124	TAGLN2	0.000134879	2.62329										GO:1902600	proton transmembrane transport	16/655	163/18670	0.000204051	0.00302093	0.00259366	COX6A1/COX7A2/NDUFS7/PARK7/COX6B1/COX7C/COX4I1/COX7B/COX5B/COX6C/ATP6V0E2/COX8A/COX5A/CYC1/NDUFA4/PHB2	16	GO:0002446	neutrophil mediated immunity	11/148	499/18670	0.00212506	0.0234702	0.0170832	CYBA/SLC2A3/CYB5R3/MLEC/GMFG/IQGAP1/STOM/PDXK/ANXA2/LAMP1/PECAM1	11	GO:0002685	regulation of leukocyte migration
			RBMX	5.6286e-103	0.923755				SERPINF1	0	2.11458				RTN3	0.000996556	0.906487	ID2	0.000150746	2.07646										GO:0006007	glucose catabolic process	7/655	36/18670	0.000217683	0.00321176	0.0027575	ENO1/GPI/GAPDH/TPI1/ENO2/ALDOA/PGAM1	7	GO:0033157	regulation of intracellular protein transport	7/148	225/18670	0.00214023	0.023477	0.0170881	HYAL2/TGFB1/STOM/IFI27/PKIG/UBE2J1/LEPROT	7	GO:0010498	proteasomal protein catabolic process
			VIM	1.42089e-102	0.643886				ALDH2	0	2.114				IFI27L2	0.0010115	0.682003	GTF2A2	0.00016034	0.61661										GO:2000059	negative regulation of ubiquitin-dependent protein catabolic process	8/655	48/18670	0.000239788	0.00352586	0.00302718	CSNK2A1/PARK7/RPL5/RPL23/RPL11/UBXN1/CAMLG/RPS7	8	GO:0045665	negative regulation of neuron differentiation	7/148	225/18670	0.00214023	0.023477	0.0170881	LGALS1/JAG1/YWHAH/THY1/ARF6/PTEN/HES4	7	GO:0051591	response to cAMP
			COX5B	1.82935e-101	0.597183				NEDD9	0	2.11385				VDAC2	0.00111291	0.377022	PDIA6	0.000177701	0.326575										GO:0007006	mitochondrial membrane organization	14/655	134/18670	0.000263331	0.00385891	0.00331313	SLC25A5/TIMM13/TOMM22/PDCD5/YWHAE/ROMO1/YWHAQ/DYNLT1/CALM3/YWHAZ/YWHAB/YWHAG/TOMM20/NDUFA13	14	GO:0007162	negative regulation of cell adhesion	8/148	289/18670	0.00217808	0.0238112	0.0173314	LGALS1/JAG1/TGFB1/PODXL/ACTN4/ANXA1/PTEN/MYADM	8	GO:1903557	positive regulation of tumor necrosis factor superfamily cytokine production
			PDIA6	2.05558e-101	0.461346				SLC16A3	0	2.1092				RPN1	0.00115486	0.948852	RPL37A	0.000178101	1.06522										GO:2000574	regulation of microtubule motor activity	4/655	10/18670	0.000266221	0.00388808	0.00333817	PAFAH1B1/MAP2/DYNLL1/DYNLL2	4	GO:0010092	specification of animal organ identity	3/148	33/18670	0.00223722	0.0242931	0.0176821	MEF2C/SPRY1/CTNNB1	3	GO:0035722	interleukin-12-mediated signaling pathway
			ATP5O	4.61804e-101	1.4362				DNASE2	0	2.10683				GNAI2	0.00115587	0.381703	FYN	0.000179554	2.19098										GO:0006094	gluconeogenesis	11/655	89/18670	0.00027734	0.00403684	0.0034659	MDH1/ENO1/GPI/GAPDH/TPI1/ENO2/ARPP19/MDH2/ALDOA/PGAM1/FAM3C	11	GO:0010464	regulation of mesenchymal cell proliferation	3/148	33/18670	0.00223722	0.0242931	0.0176821	LMNA/TGFBR2/CTNNB1	3	GO:0045646	regulation of erythrocyte differentiation
			MRPL18	2.61652e-100	0.621506				LY96	0	2.1039				FAM96B	0.00128432	0.520071	RPS5	0.000188863	0.865131										GO:0051028	mRNA transport	15/655	152/18670	0.000301288	0.0043707	0.00375253	NUTF2/SRSF9/NCBP2/SRSF11/HNRNPA2B1/SRSF6/EIF5A/HNRNPA1/DHX9/SRSF1/SEC13/UPF3A/HNRNPA3/RNPS1/RBM8A	15	GO:0051146	striated muscle cell differentiation	8/148	293/18670	0.0023712	0.0256615	0.0186781	MEF2C/MYH9/TGFB1/PDGFRB/SORT1/TPM1/ITGB1/LMNA	8	GO:0035690	cellular response to drug
			PSMD3	3.40784e-100	0.523111				DOCK4	0	2.10208				RAD21	0.00146581	0.351438	FAM96B	0.000192822	0.580369										GO:0030901	midbrain development	11/655	90/18670	0.000306136	0.00442618	0.00380016	SIRT2/DYNLL1/YWHAE/COX6B1/YWHAQ/CALM3/UQCRQ/CKB/CALM1/NDUFS3/CSNK1E	11	GO:0010922	positive regulation of phosphatase activity	3/148	34/18670	0.00243959	0.0262473	0.0191046	MEF2C/PDGFRB/SLC39A10	3	GO:0001909	leukocyte mediated cytotoxicity
			PTMS	6.08474e-100	0.518255				GLA	0	2.10098				PFDN2	0.00161714	0.27519	CKS2	0.000206889	0.957407										GO:0019674	NAD metabolic process	10/655	76/18670	0.00031207	0.00448199	0.00384808	MDH1/ENO1/GPI/GAPDH/TPI1/ENO2/LDHB/MDH2/ALDOA/PGAM1	10	GO:0043901	negative regulation of multi-organism process	6/148	171/18670	0.00244161	0.0262473	0.0191046	TIMP1/SEC14L1/IFITM3/ANXA2/IFITM2/ISG15	6	GO:0036293	response to decreased oxygen levels
			PSMB4	1.17454e-99	0.957538				SPINT2	0	2.08104				PPA1	0.00178771	1.60681	KRTCAP2	0.000250223	1.08308										GO:0045454	cell redox homeostasis	10/655	76/18670	0.00031207	0.00448199	0.00384808	TXNL1/TXN2/APEX1/PRDX4/PRDX5/TXN/PDIA6/PDIA4/PRDX2/TMX2	10	GO:0006816	calcium ion transport	10/148	434/18670	0.00245189	0.0262703	0.0191212	CYBA/TGFB1/PDGFRB/GNAI2/RAMP2/THY1/SLC3A2/CTNNB1/F2R/ANXA2	10	GO:0048024	regulation of mRNA splicing, via spliceosome
			KDELR2	4.2723e-99	0.432742				SKIL	0	2.06932				BNIP3L	0.00194882	0.782333	SNRPD2	0.000293362	1.30415										GO:0043902	positive regulation of multi-organism process	17/655	188/18670	0.000348545	0.00498928	0.00428362	POLR2J/RSF1/SIRT2/NUCKS1/TOP2B/POLR2E/POLR2I/C1QBP/GAPDH/CHMP2A/DHX9/POLR2K/PPIB/POLR2G/RAD23A/PPIA/HDAC2	17	GO:0021543	pallium development	6/148	172/18670	0.00251366	0.0268429	0.019538	SLC2A1/SLC38A2/TACC1/CTNNB1/MFSD2A/PTEN	6	GO:0070372	regulation of ERK1 and ERK2 cascade
			CKS2	1.28288e-98	0.486048				PRR13	0	2.06745				UBC	0.00247742	0.488963	ATP5E	0.000305277	1.72815										GO:0060260	regulation of transcription initiation from RNA polymerase II promoter	6/655	28/18670	0.000354653	0.00505994	0.00434429	PSMC5/SUB1/PSMC3/DHX36/TAF7/HMGB1	6	GO:0000302	response to reactive oxygen species	7/148	232/18670	0.00254108	0.0270462	0.019686	HYAL2/PDGFRB/KLF2/ETS1/ANXA1/TPM1/RHOB	7	GO:0007163	establishment or maintenance of cell polarity
			C8orf33	2.37105e-98	0.486107				SRGAP2	0	2.06636				SEC11C	0.00252314	1.70483	NCBP2	0.000312908	1.48209										GO:1901998	toxin transport	7/655	39/18670	0.000366141	0.00520667	0.00447027	CCT4/TCP1/CCT7/CCT5/CCT8/CCT3/CCT2	7	GO:0007173	epidermal growth factor receptor signaling pathway	5/148	119/18670	0.00259014	0.0274776	0.02	TGFB1/IFI6/IQGAP1/SHC1/SPRY1	5	GO:0050821	protein stabilization
			DGUOK	2.4105e-98	0.761605				ATP6V0E1	0	2.06299				DDX24	0.00259267	0.324247	ATP1B3	0.000321434	1.96043										GO:0019319	hexose biosynthetic process	11/655	92/18670	0.000371324	0.00526307	0.00451869	MDH1/ENO1/GPI/GAPDH/TPI1/ENO2/ARPP19/MDH2/ALDOA/PGAM1/FAM3C	11	GO:0016358	dendrite development	7/148	233/18670	0.00260277	0.0275211	0.0200317	PICALM/MEF2C/YWHAH/IQGAP1/ITGB1/ARF6/PTEN	7	GO:1902036	regulation of hematopoietic stem cell differentiation
			PA2G4	2.9409e-98	0.502997				PSMB10	0	2.04713				HINT1	0.00266987	0.772331	LSM2	0.000344522	1.41746										GO:2000767	positive regulation of cytoplasmic translation	4/655	11/18670	0.000406756	0.00574643	0.00493369	DHX9/EEF2/CNBP/DHX36	4	GO:0032801	receptor catabolic process	3/148	35/18670	0.00265292	0.0275679	0.0200657	AP2S1/TGFB1/ANXA2	3	GO:1990440	positive regulation of transcription from RNA polymerase II promoter in response to endoplasmic reticulum stress
			GAP43	3.23992e-98	0.655818				SRSF5	0	2.04246				PSME1	0.00305181	1.25357	HSPA9	0.000355183	0.470673										GO:0008637	apoptotic mitochondrial changes	13/655	124/18670	0.000417684	0.00588159	0.00504973	SLC25A5/PDCD5/YWHAE/YWHAQ/HSPD1/SLC25A4/YWHAZ/YWHAB/MFF/PRELID1/YWHAG/MLLT11/FIS1	13	GO:0035909	aorta morphogenesis	3/148	35/18670	0.00265292	0.0275679	0.0200657	JAG1/ENG/PDGFRB	3	GO:0030004	cellular monovalent inorganic cation homeostasis
			GNB2L1	3.71477e-98	1.38367				ZFP36L1	0	2.04038				SQSTM1	0.00340328	1.56694	ERGIC3	0.000359658	0.739616										GO:1902373	negative regulation of mRNA catabolic process	8/655	52/18670	0.000422806	0.00593439	0.00509506	YBX1/HNRNPC/CIRBP/TARDBP/SYNCRIP/DHX9/HNRNPD/HNRNPA0	8	GO:0098801	regulation of renal system process	3/148	35/18670	0.00265292	0.0275679	0.0200657	CYBA/GNAI2/F2R	3	GO:0001774	microglial cell activation
			PSMB3	4.12362e-98	0.566387				HMHA1	0	2.03834				PTOV1	0.0041662	0.521082	UQCRFS1	0.00037986	1.66218										GO:0042026	protein refolding	7/655	40/18670	0.000430538	0.00602335	0.00517144	FKBP1A/ST13/HSPA8/HSPA9/HSPD1/PPIB/PPIA	7	GO:0017015	regulation of transforming growth factor beta receptor signaling pathway	5/148	120/18670	0.0026858	0.0275679	0.0200657	TGFB1/ENG/PMEPA1/TGFBR2/CITED2	5	GO:0002269	leukocyte activation involved in inflammatory response
			RHEB	4.53079e-98	0.466294				SNX2	0	2.03535				EIF5	0.00450273	0.520976	TUBB4B	0.000382081	1.27769										GO:0031330	negative regulation of cellular catabolic process	21/655	264/18670	0.000433529	0.00604563	0.00519057	YBX1/SIRT2/HNRNPC/CIRBP/CSNK2A1/LAPTM4B/PARK7/SLIRP/TARDBP/RPL5/RPL23/SYNCRIP/DHX9/HNRNPD/RPL11/FEZ1/UBXN1/CAMLG/RPS7/DHX36/HNRNPA0	21	GO:0007084	mitotic nuclear envelope reassembly	2/148	10/18670	0.00269403	0.0275679	0.0200657	LMNA/REEP3	2	GO:0001906	cell killing
			FAM96B	5.04696e-98	0.726221				AKR1B1	0	2.03424				DDR1	0.00450852	1.11137	NDUFA13	0.000401038	0.607247										GO:1903362	regulation of cellular protein catabolic process	20/655	247/18670	0.000469302	0.00652345	0.00560081	SIRT2/RBX1/PSMC1/CSNK2A1/LAPTM4B/CSNK1A1/PSMD14/SUMO1/PARK7/RPL5/RPL23/RPL11/UBXN1/CAMLG/UBB/RPS7/MAGEF1/RAD23A/SUMO2/CSNK1E	20	GO:0015801	aromatic amino acid transport	2/148	10/18670	0.00269403	0.0275679	0.0200657	SLC7A5/SLC3A2	2	GO:0002687	positive regulation of leukocyte migration
			LSAMP	7.84154e-98	0.576347				SERPINB6	0	2.02281				ZEB2	0.00498524	1.28222	HSPD1	0.00041845	0.645566										GO:0006458	'de novo' protein folding	7/655	41/18670	0.000503664	0.00697865	0.00599162	FKBP1A/ST13/HSPA8/HSPA9/HSPE1/HSPD1/CCT2	7	GO:0031340	positive regulation of vesicle fusion	2/148	10/18670	0.00269403	0.0275679	0.0200657	ANXA1/ANXA2	2	GO:0002183	cytoplasmic translational initiation
			RBBP7	1.36607e-97	0.807703				RB1	0	2.02245				RAB11B	0.00508538	0.347025	CUTA	0.000440359	1.00621										GO:0050685	positive regulation of mRNA processing	6/655	31/18670	0.000633822	0.00873323	0.00749805	CIRBP/NCBP2/TRA2B/RBMX/TRA2A/DHX36	6	GO:0038063	collagen-activated tyrosine kinase receptor signaling pathway	2/148	10/18670	0.00269403	0.0275679	0.0200657	COL4A2/COL4A1	2	GO:0009615	response to virus
			NDUFA5	2.11228e-97	1.09994				NPL	0	2.00802				2021-09-15	0.00529404	1.36987	C6orf48	0.000458073	0.414843										GO:0051170	import into nucleus	15/655	163/18670	0.000634336	0.00873323	0.00749805	SNRPD3/NUTF2/KPNB1/TARDBP/RPL23/SNRPD2/SNRPB/RPAIN/RAN/HNRNPA1/SNRPF/SNRPG/SNRPD1/SNRPE/PHB2	15	GO:0051014	actin filament severing	2/148	10/18670	0.00269403	0.0275679	0.0200657	MYH9/GMFG	2	GO:0032945	negative regulation of mononuclear cell proliferation
			APP	4.50586e-97	0.53386				RNASEK	0	2.00073				ATF4	0.00560037	0.480529	RAP1A	0.000461998	1.73876										GO:0046364	monosaccharide biosynthetic process	11/655	98/18670	0.000640617	0.00879171	0.00754826	MDH1/ENO1/GPI/GAPDH/TPI1/ENO2/ARPP19/MDH2/ALDOA/PGAM1/FAM3C	11	GO:0030239	myofibril assembly	4/148	73/18670	0.00270122	0.0275679	0.0200657	MEF2C/PDGFRB/TPM1/ITGB1	4	GO:0050672	negative regulation of lymphocyte proliferation
			PHB	6.89651e-97	0.693833				GLDN	0	1.99813				RALY	0.00714727	0.379736	PSMB8	0.000482695	1.70979										GO:0008088	axo-dendritic transport	9/655	69/18670	0.000659191	0.00901799	0.00774254	PAFAH1B1/MAP2/HSPA8/SFPQ/SOD1/APP/FEZ1/UCHL1/MAPT	9	GO:0043627	response to estrogen	4/148	73/18670	0.00270122	0.0275679	0.0200657	CA2/PDGFRB/TGFBR2/CITED2	4	GO:0002824	positive regulation of adaptive immune response based on somatic recombination of immune receptors built from immunoglobulin superfamily domains
			TXNDC17	1.36668e-96	0.483402				ENG	0	1.99583				C1orf122	0.00757362	0.888326	PPP2CA	0.000492745	0.876766										GO:0045687	positive regulation of glial cell differentiation	7/655	43/18670	0.000679452	0.00926584	0.00795533	PTN/PTPRZ1/RHEB/MDK/SERPINE2/HDAC2/OLIG2	7	GO:0006469	negative regulation of protein kinase activity	7/148	235/18670	0.00272959	0.0276271	0.0201089	WWTR1/HYAL2/GMFG/THY1/SPRY1/PKIG/PTEN	7	GO:0031098	stress-activated protein kinase signaling cascade
			CCT2	1.484e-96	0.804614				M6PR	0	1.99508				MYEOV2	0.00816276	0.340162	STARD7	0.000503666	0.622397										GO:0010821	regulation of mitochondrion organization	16/655	182/18670	0.000700701	0.00952556	0.00817832	SLC25A5/PDCD5/YWHAE/PARK7/YWHAQ/YWHAZ/YWHAB/MFF/PRELID1/YWHAG/UBE2L3/MAPT/UBL5/MLLT11/VDAC1/FIS1	16	GO:0060560	developmental growth involved in morphogenesis	7/148	235/18670	0.00272959	0.0276271	0.0201089	TGFB1/FN1/IQGAP1/ITGB1/TGFBR2/SPRY1/CTNNB1	7	GO:0009267	cellular response to starvation
			CUTA	6.81211e-96	0.548704				ABHD12	0	1.98946				MIEN1	0.00860235	0.507239	ARL4C	0.000517791	0.941508										GO:0006260	DNA replication	21/655	274/18670	0.000704765	0.00953491	0.00818634	NFIX/NUCKS1/RBBP7/PPP2R1A/SSBP1/RPA3/POLD2/PPP2CA/CCDC88A/CACYBP/SET/DTD1/DUT/RPAIN/NASP/DHX9/EGFR/NFIB/SSRP1/PTMS/RBBP4	21	GO:0120032	regulation of plasma membrane bounded cell projection assembly	6/148	175/18670	0.00273941	0.0276271	0.0201089	FSCN1/PFN1/PODXL/MYO10/WASF2/ARF6	6	GO:0050900	leukocyte migration
			RNPS1	4.21353e-94	0.786183				MGST2	0	1.98432				HLA-A	0.00871323	1.13248	PRPF38B	0.000637028	0.696151										GO:0065002	intracellular protein transmembrane transport	8/655	56/18670	0.000705799	0.00953491	0.00818634	SEC61A1/TIMM13/SEC61B/ROMO1/HSPD1/TOMM20/NDUFA13/DNAJC19	8	GO:0070372	regulation of ERK1 and ERK2 cascade	8/148	300/18670	0.0027413	0.0276271	0.0201089	TGFB1/PDGFRB/GNAI2/FN1/SHC1/SPRY1/PTEN/F2R	8	GO:0032642	regulation of chemokine production
			HMGB1	5.13477e-94	0.766387				NCOA4	0	1.98023				CALM1	0.00886617	0.32099	COX17	0.000668987	0.285596										GO:2001242	regulation of intrinsic apoptotic signaling pathway	15/655	165/18670	0.000720297	0.00970044	0.00832847	ENO1/PARK7/SFPQ/SOD1/RPL11/PARP1/NONO/RPS3/HNRNPK/VDAC2/UBB/RPS7/NDUFA13/NDUFS3/FIS1	15	GO:0001704	formation of primary germ layer	5/148	121/18670	0.002784	0.0279701	0.0203585	FN1/COL4A2/COL6A1/ITGB1/CTNNB1	5	GO:0002704	negative regulation of leukocyte mediated immunity
			SF3B5	1.53641e-93	0.648678				TMEM109	0	1.97886				MAP1LC3B	0.00916327	0.513001	C9orf78	0.000692798	1.48179										GO:0000054	ribosomal subunit export from nucleus	4/655	13/18670	0.000833235	0.0110885	0.00952018	RPS15/RAN/NPM1/EIF6	4	GO:0042554	superoxide anion generation	3/148	36/18670	0.00287743	0.028538	0.0207718	CYBA/TGFB1/GNAI2	3	GO:0006898	receptor-mediated endocytosis
			ATPIF1	5.58087e-93	0.531824				TWF2	0	1.97529				SLC22A17	0.00920567	1.49908	HSPE1	0.000723975	1.44184										GO:0033750	ribosome localization	4/655	13/18670	0.000833235	0.0110885	0.00952018	RPS15/RAN/NPM1/EIF6	4	GO:0090322	regulation of superoxide metabolic process	3/148	36/18670	0.00287743	0.028538	0.0207718	CYBA/TGFB1/GNAI2	3	GO:0043525	positive regulation of neuron apoptotic process
			TRIM9	6.73905e-93	1.02036				CHMP1B	0	1.97423				DYNLL1	0.00959787	0.895614	OST4	0.000762853	0.854781										GO:0010822	positive regulation of mitochondrion organization	12/655	117/18670	0.000837265	0.0110885	0.00952018	PDCD5/YWHAE/PARK7/YWHAQ/YWHAZ/YWHAB/MFF/YWHAG/UBE2L3/UBL5/MLLT11/FIS1	12	GO:0019079	viral genome replication	5/148	122/18670	0.00288477	0.028538	0.0207718	IFITM3/STOM/IFI27/IFITM2/ISG15	5	GO:0002698	negative regulation of immune effector process
			GCSH	2.02681e-92	0.677026				FGD4	0	1.96056				2021-09-02	0.0096081	1.01125	USP11	0.000780051	0.949537										GO:0032069	regulation of nuclease activity	5/655	22/18670	0.000838753	0.0110885	0.00952018	RPS3/HMGB2/NPM1/TCEA1/HMGB1	5	GO:1903844	regulation of cellular response to transforming growth factor beta stimulus	5/148	122/18670	0.00288477	0.028538	0.0207718	TGFB1/ENG/PMEPA1/TGFBR2/CITED2	5	GO:0032507	maintenance of protein location in cell
			COX6B1	1.76046e-91	0.605207				VMO1	0	1.95508							COMMD6	0.000857599	0.548086										GO:0034643	establishment of mitochondrion localization, microtubule-mediated	5/655	22/18670	0.000838753	0.0110885	0.00952018	UXT/FEZ1/UCHL1/UBB/MAPT	5	GO:1905477	positive regulation of protein localization to membrane	5/148	122/18670	0.00288477	0.028538	0.0207718	TGFB1/YWHAH/STOM/ITGB1/ARF6	5	GO:0070373	negative regulation of ERK1 and ERK2 cascade
			CMC2	2.02412e-91	0.566854				WASF2	0	1.95461							HSP90B1	0.000909917	0.919426										GO:0047497	mitochondrion transport along microtubule	5/655	22/18670	0.000838753	0.0110885	0.00952018	UXT/FEZ1/UCHL1/UBB/MAPT	5	GO:0060491	regulation of cell projection assembly	6/148	177/18670	0.00289813	0.0285825	0.0208042	FSCN1/PFN1/PODXL/MYO10/WASF2/ARF6	6	GO:0050671	positive regulation of lymphocyte proliferation
			MRPL21	2.27003e-91	0.679827				P2RX4	0	1.94949							HSD17B10	0.000952063	0.985296										GO:0051222	positive regulation of protein transport	28/655	418/18670	0.000867814	0.0114377	0.00982	FYN/RUFY3/PHPT1/SRI/DYNLL1/NUTF2/PDCD5/GPI/YWHAE/MDK/GAPDH/TMEM30A/TARDBP/SOX4/RAN/DHX9/ANP32B/ARF1/EGFR/VPS28/MFF/DHX36/UBE2L3/HMGB1/PPIA/UBL5/FIS1/VAMP2	28	GO:0046578	regulation of Ras protein signal transduction	7/148	238/18670	0.00292866	0.028708	0.0208956	PDGFRB/ITGB1/SHC1/SPRY1/ARF6/F2R/ARHGEF12	7	GO:0007599	hemostasis
			FEZ1	1.42978e-90	0.460698				FMNL3	0	1.94938							ATP5C1	0.000991287	0.667669										GO:0006165	nucleoside diphosphate phosphorylation	13/655	134/18670	0.000875539	0.0115044	0.0098773	ENO1/NME4/GPI/GAPDH/TPI1/ENO2/APP/ALDOA/SEC13/SUCLG1/PGAM1/NME1/EIF6	13	GO:0051607	defense response to virus	7/148	238/18670	0.00292866	0.028708	0.0208956	HYAL2/IFI6/SEC14L1/IFITM3/IFI27/IFITM2/ISG15	7	GO:0019883	antigen processing and presentation of endogenous antigen
			EIF5A	4.57195e-90	0.777894				BCAP31	0	1.92941							PSMB3	0.00105238	0.646598										GO:1903749	positive regulation of establishment of protein localization to mitochondrion	8/655	58/18670	0.000895716	0.0117329	0.0100735	PDCD5/YWHAE/YWHAQ/YWHAZ/YWHAB/YWHAG/UBE2L3/UBL5	8	GO:0008064	regulation of actin polymerization or depolymerization	6/148	179/18670	0.00306365	0.0298498	0.0217267	TMSB10/PFN1/VASP/GMFG/ARF6/MYADM	6	GO:0031342	negative regulation of cell killing
			SERBP1	5.95672e-90	0.461305				SNAP23	0	1.92519							MAT2A	0.00107302	0.362024										GO:0006370	7-methylguanosine mRNA capping	6/655	33/18670	0.000898357	0.0117329	0.0100735	POLR2J/POLR2E/POLR2I/NCBP2/POLR2K/POLR2G	6	GO:1903034	regulation of response to wounding	6/148	179/18670	0.00306365	0.0298498	0.0217267	MYH9/ANXA1/TGFBR2/PTEN/F2R/ANXA2	6	GO:1903077	negative regulation of protein localization to plasma membrane
			NDUFA3	7.02131e-90	0.439861				PTAFR	0	1.92343							ARPC3	0.00109579	1.76048										GO:1903747	regulation of establishment of protein localization to mitochondrion	9/655	72/18670	0.000902081	0.0117461	0.0100848	PDCD5/YWHAE/YWHAQ/YWHAZ/YWHAB/YWHAG/UBE2L3/MAPT/UBL5	9	GO:0003156	regulation of animal organ formation	3/148	37/18670	0.00311329	0.0300461	0.0218695	SPRY1/CITED2/CTNNB1	3	GO:0060218	hematopoietic stem cell differentiation
			NES	1.56111e-89	0.388246				HSD17B11	0	1.92307							PAFAH1B1	0.00110645	1.45922										GO:0009142	nucleoside triphosphate biosynthetic process	16/655	188/18670	0.000992693	0.0128871	0.0110644	ENO1/NME4/GPI/GAPDH/TPI1/ENO2/COX5B/APP/PARP1/ALDOA/SEC13/SUCLG1/PGAM1/CYC1/NME1/EIF6	16	GO:0043114	regulation of vascular permeability	3/148	37/18670	0.00311329	0.0300461	0.0218695	TGFB1/RAMP2/PTP4A3	3	GO:0032635	interleukin-6 production
			POLR2G	2.51049e-89	0.561221				DAB2	0	1.92136							CHMP2A	0.00113365	0.594625										GO:0009988	cell-cell recognition	9/655	73/18670	0.000997551	0.0129114	0.0110853	CCT4/TCP1/CCT7/ALDOA/CCT5/CCT8/CCT3/VDAC2/CCT2	9	GO:0030500	regulation of bone mineralization	4/148	76/18670	0.00312638	0.0300461	0.0218695	MEF2C/TGFB1/MGP/ISG15	4	GO:0060338	regulation of type I interferon-mediated signaling pathway
			SARS	1.17639e-87	0.673299				IFNGR2	0	1.91736							WBSCR22	0.00117555	0.75186										GO:0090316	positive regulation of intracellular protein transport	14/655	153/18670	0.00100445	0.0129335	0.0111043	FYN/RUFY3/NUTF2/PDCD5/YWHAE/TMEM30A/TARDBP/RAN/ANP32B/MFF/UBE2L3/UBL5/FIS1/VAMP2	14	GO:0060411	cardiac septum morphogenesis	4/148	76/18670	0.00312638	0.0300461	0.0218695	JAG1/ENG/TGFBR2/CITED2	4	GO:0043281	regulation of cysteine-type endopeptidase activity involved in apoptotic process
			DDX1	1.70668e-87	0.764622				VAMP3	0	1.91259							CCT4	0.00121125	1.17393										GO:0046939	nucleotide phosphorylation	13/655	136/18670	0.00100524	0.0129335	0.0111043	ENO1/NME4/GPI/GAPDH/TPI1/ENO2/APP/ALDOA/SEC13/SUCLG1/PGAM1/NME1/EIF6	13	GO:0090092	regulation of transmembrane receptor protein serine/threonine kinase signaling pathway	7/148	241/18670	0.00313868	0.0300461	0.0218695	WWTR1/TGFB1/ENG/PMEPA1/FSTL1/TGFBR2/CITED2	7	GO:0032946	positive regulation of mononuclear cell proliferation
			UQCRFS1	2.40583e-87	0.720459				UNC93B1	0	1.89646							MAP4	0.00132066	0.355658										GO:0043044	ATP-dependent chromatin remodeling	10/655	88/18670	0.00101368	0.0130034	0.0111642	RSF1/HNRNPC/RBBP7/ZNHIT1/NASP/SMARCA5/RBBP4/NPM1/PTMA/HDAC2	10	GO:0030832	regulation of actin filament length	6/148	180/18670	0.00314902	0.0300461	0.0218695	TMSB10/PFN1/VASP/GMFG/ARF6/MYADM	6	GO:0032722	positive regulation of chemokine production
			ARL2BP	5.44729e-87	1.18846				NFE2L2	0	1.89267							SF1	0.00134808	0.392721										GO:0009206	purine ribonucleoside triphosphate biosynthetic process	15/655	171/18670	0.00103987	0.0132762	0.0113985	ENO1/NME4/GPI/GAPDH/TPI1/ENO2/COX5B/APP/PARP1/ALDOA/SEC13/PGAM1/CYC1/NME1/EIF6	15	GO:0043534	blood vessel endothelial cell migration	6/148	180/18670	0.00314902	0.0300461	0.0218695	MEF2C/MYH9/TGFB1/ETS1/ANXA1/ITGB1	6	GO:0061900	glial cell activation
			USP11	1.00487e-86	0.872215				AMPD2	0	1.89208							PSMA4	0.00140942	0.258748										GO:0000715	nucleotide-excision repair, DNA damage recognition	5/655	23/18670	0.00104109	0.0132762	0.0113985	RBX1/PARP1/COPS6/UBB/COPS8	5	GO:0006979	response to oxidative stress	10/148	451/18670	0.00322707	0.0304435	0.0221588	CYBA/HYAL2/PDGFRB/KLF2/BTG1/ETS1/ANXA1/TPM1/RHOB/CTNNB1	10	GO:1901184	regulation of ERBB signaling pathway
			PSMD11	1.54732e-86	0.558107				DAZAP2	0	1.88561							SLC25A5	0.00145157	0.815904										GO:0046822	regulation of nucleocytoplasmic transport	11/655	104/18670	0.00105584	0.013385	0.0114919	NUTF2/YWHAE/NCBP2/PARK7/TARDBP/KHDRBS1/RAN/DHX9/TXN/ANP32B/PPP1CC	11	GO:0003093	regulation of glomerular filtration	2/148	11/18670	0.00327563	0.0304435	0.0221588	CYBA/F2R	2	GO:0043154	negative regulation of cysteine-type endopeptidase activity involved in apoptotic process
			HNRNPM	1.55139e-86	0.546888				LYN	0	1.87881							UBC	0.0014657	2.81728										GO:0009452	7-methylguanosine RNA capping	6/655	34/18670	0.00105891	0.013385	0.0114919	POLR2J/POLR2E/POLR2I/NCBP2/POLR2K/POLR2G	6	GO:0033860	regulation of NAD(P)H oxidase activity	2/148	11/18670	0.00327563	0.0304435	0.0221588	CYBA/GNAI2	2	GO:0032675	regulation of interleukin-6 production
			ZNHIT1	1.68215e-86	0.450756				TSPAN14	0	1.85578							ERH	0.00152489	0.512251										GO:0036260	RNA capping	6/655	34/18670	0.00105891	0.013385	0.0114919	POLR2J/POLR2E/POLR2I/NCBP2/POLR2K/POLR2G	6	GO:0043117	positive regulation of vascular permeability	2/148	11/18670	0.00327563	0.0304435	0.0221588	TGFB1/PTP4A3	2	GO:0007034	vacuolar transport
			HNRNPA0	3.52015e-86	0.558142				PTPRE	0	1.85159							TAPBP	0.00153221	2.99125										GO:0006090	pyruvate metabolic process	14/655	154/18670	0.0010702	0.0134882	0.0115805	ENO1/GPI/GAPDH/TPI1/ENO2/LDHB/GLO1/APP/ALDOA/SEC13/PGAM1/BSG/VDAC1/EIF6	14	GO:0060439	trachea morphogenesis	2/148	11/18670	0.00327563	0.0304435	0.0221588	TGFBR2/CTNNB1	2	GO:0035666	TRIF-dependent toll-like receptor signaling pathway
			KPNB1	1.33837e-85	0.473871				RANBP2	0	1.84228							RBM3	0.00178677	1.06901										GO:0009145	purine nucleoside triphosphate biosynthetic process	15/655	172/18670	0.00110331	0.0138651	0.0119041	ENO1/NME4/GPI/GAPDH/TPI1/ENO2/COX5B/APP/PARP1/ALDOA/SEC13/PGAM1/CYC1/NME1/EIF6	15	GO:0070106	interleukin-27-mediated signaling pathway	2/148	11/18670	0.00327563	0.0304435	0.0221588	IL6ST/JAK1	2	GO:0006595	polyamine metabolic process
			RTN3	1.5015e-84	1.27685				SH3BGRL3	0	1.83976							CD164	0.00182945	2.59827										GO:0043486	histone exchange	8/655	60/18670	0.00112455	0.0140911	0.0120981	RSF1/RBBP7/ZNHIT1/NASP/SMARCA5/RBBP4/NPM1/PTMA	8	GO:0070757	interleukin-35-mediated signaling pathway	2/148	11/18670	0.00327563	0.0304435	0.0221588	IL6ST/JAK1	2	GO:0043161	proteasome-mediated ubiquitin-dependent protein catabolic process
			YWHAB	8.11563e-84	0.296483				TAPBP	0	1.83871							TMBIM6	0.00197377	1.06328										GO:0019081	viral translation	4/655	14/18670	0.00113433	0.0141317	0.012133	EIF3D/DHX9/SSB/EIF3F	4	GO:0071803	positive regulation of podosome assembly	2/148	11/18670	0.00327563	0.0304435	0.0221588	FSCN1/MSN	2	GO:0034314	Arp2/3 complex-mediated actin nucleation
			MFF	2.67315e-83	0.971804				ARID5A	0	1.83536							JUN	0.0020017	1.10346										GO:0071428	rRNA-containing ribonucleoprotein complex export from nucleus	4/655	14/18670	0.00113433	0.0141317	0.012133	RPS15/RAN/NPM1/EIF6	4	GO:0090073	positive regulation of protein homodimerization activity	2/148	11/18670	0.00327563	0.0304435	0.0221588	MEF2C/ARF6	2	GO:1901532	regulation of hematopoietic progenitor cell differentiation
			C1orf43	6.11958e-83	0.567007				PTPN2	0	1.8345							EZR	0.00212391	2.41948										GO:0043900	regulation of multi-organism process	27/655	405/18670	0.00114248	0.0141924	0.0121851	POLR2J/RSF1/SIRT2/NUCKS1/TOP2B/POLR2E/POLR2I/PPP2R1A/C1QBP/GAPDH/TARDBP/PRDX4/ILF3/CHMP2A/SYT11/DHX9/DYNLT1/POLR2K/SNF8/PSMC3/PPIB/PRDX2/POLR2G/BANF1/RAD23A/PPIA/HDAC2	27	GO:0045667	regulation of osteoblast differentiation	5/148	126/18670	0.00331437	0.030638	0.0223004	MEF2C/JAG1/IL6ST/CTNNB1/CLIC1	5	GO:0071887	leukocyte apoptotic process
			SEC61B	1.60476e-82	0.588228				SLC25A37	0	1.83167							HNRNPH1	0.00212941	0.690096										GO:0035722	interleukin-12-mediated signaling pathway	7/655	47/18670	0.00117491	0.0145534	0.012495	RPLP0/HSPA9/TCP1/HNRNPA2B1/SOD1/ARF1/PPIA	7	GO:0030041	actin filament polymerization	6/148	182/18670	0.00332506	0.030638	0.0223004	TMSB10/PFN1/VASP/GMFG/ARF6/MYADM	6	GO:0002221	pattern recognition receptor signaling pathway
			NDUFA11	1.83483e-82	0.635652				SAMHD1	0	1.82659							PSMA1	0.00222019	1.87255										GO:0006282	regulation of DNA repair	12/655	122/18670	0.00121062	0.0149403	0.0128272	FUS/MAD2L2/DEK/DHX9/PARP1/EGFR/RPS3/TERF2IP/UBE2V2/MAGEF1/UBE2N/HMGB1	12	GO:0061138	morphogenesis of a branching epithelium	6/148	182/18670	0.00332506	0.030638	0.0223004	TGFB1/ENG/TGFBR2/SPRY1/CTNNB1/COL4A1	6	GO:0002688	regulation of leukocyte chemotaxis
			ABI2	3.56687e-82	0.504446				GADD45B	0	1.82527							CELF2	0.00233647	1.28096										GO:0006353	DNA-templated transcription, termination	9/655	75/18670	0.00121306	0.0149403	0.0128272	POLR2E/SNRPD3/NCBP2/SNRPB/DHX9/SNRPF/SNRPG/POLR2K/SNRPE	9	GO:0051896	regulation of protein kinase B signaling	7/148	244/18670	0.00336005	0.0307032	0.0223478	HYAL2/TGFB1/ENG/PDGFRB/ITGB1/INSR/PTEN	7	GO:0042102	positive regulation of T cell proliferation
			PDIA4	4.18437e-82	0.371888				DRAM2	0	1.82203							DDX5	0.00274351	1.28502										GO:0072331	signal transduction by p53 class mediator	20/655	267/18670	0.00123634	0.01515	0.0130073	CSNK2A1/RBBP7/RPA3/GADD45A/RPL5/SOX4/RPL23/PRMT1/PIN1/RPL11/SSRP1/RBBP4/HNRNPK/HINT1/UBB/RPS7/TAF7/RPS27L/HDAC2/CSNK2B	20	GO:0015804	neutral amino acid transport	3/148	38/18670	0.0033607	0.0307032	0.0223478	SLC7A5/SLC38A2/SLC3A2	3	GO:0007596	blood coagulation
			COX20	5.47595e-82	0.527267				NANS	0	1.81938							FAM195B	0.00277881	0.755951										GO:0000291	nuclear-transcribed mRNA catabolic process, exonucleolytic	6/655	35/18670	0.0012406	0.01515	0.0130073	LSM5/LSM7/LSM4/POLR2G/LSM3/LSM2	6	GO:1904706	negative regulation of vascular smooth muscle cell proliferation	3/148	38/18670	0.0033607	0.0307032	0.0223478	MEF2C/TPM1/PTEN	3	GO:0032760	positive regulation of tumor necrosis factor production
			TCF4	2.83629e-81	0.718848				FAM105A	0	1.81735							NDUFA3	0.00315151	0.360905										GO:0006369	termination of RNA polymerase II transcription	6/655	35/18670	0.0012406	0.01515	0.0130073	SNRPD3/NCBP2/SNRPB/SNRPF/SNRPG/SNRPE	6	GO:0061333	renal tubule morphogenesis	4/148	78/18670	0.00343388	0.0312832	0.02277	MEF2C/TGFB1/CTNNB1/COL4A1	4	GO:0090382	phagosome maturation
			PSMB2	5.713e-81	0.464842				CFLAR	0	1.81474							GTF3A	0.0032366	1.50194										GO:2001244	positive regulation of intrinsic apoptotic signaling pathway	8/655	61/18670	0.00125525	0.0152858	0.0131239	PARK7/SFPQ/SOD1/RPL11/RPS3/UBB/RPS7/FIS1	8	GO:0048872	homeostasis of number of cells	7/148	246/18670	0.00351412	0.0319241	0.0232364	MEF2C/TGFB1/KLF2/ETS1/ANXA1/F2R/ISG15	7	GO:0022618	ribonucleoprotein complex assembly
			EEF2	8.71794e-81	0.971019				RIN3	0	1.81189							TXN	0.0035232	0.275384										GO:0071103	DNA conformation change	23/655	327/18670	0.00129185	0.0156873	0.0134686	RSF1/TOP2B/XRCC5/DDX1/RBX1/RBBP7/SET/HNRNPA2B1/HP1BP3/NASP/DHX9/ANP32B/PARP1/SMARCA5/RBBP4/HMGB2/UBB/DHX36/BANF1/NPM1/HMGB1/XRCC6/NAP1L4	23	GO:0009855	determination of bilateral symmetry	5/148	128/18670	0.00354562	0.0321197	0.0233788	MEF2C/ENG/TGFBR2/CITED2/CTNNB1	5	GO:0051701	interaction with host
			DNAJC19	9.37945e-81	0.530555				GABARAP	0	1.81127							FKBP5	0.00383598	2.13293										GO:0002429	immune response-activating cell surface receptor signaling pathway	30/655	473/18670	0.00137111	0.0166031	0.0142548	PSMB1/FYN/PSMA4/PHPT1/PSMC5/PSMD8/PSMA3/PSMC1/PSMB5/PSMA7/PSMD7/PSMA2/PSMD3/PSMD11/SKP1/PSMD14/PSMB2/PSMB7/PSMB6/RPS3/PSMD4/PSMB4/PSMC3/PSMD2/UBE2N/ACTG1/PSMD13/ARPC1A/BRK1/PSMB3	30	GO:0097237	cellular response to toxic substance	7/148	247/18670	0.00359315	0.0322483	0.0234724	MGST2/KLF2/ETS1/ANXA1/MGST3/RHOB/PTEN	7	GO:0045185	maintenance of protein location
			ENO1	1.42811e-80	0.528551				TNFRSF1A	0	1.80951							BCAP31	0.00389569	0.351523										GO:0046824	positive regulation of nucleocytoplasmic transport	8/655	62/18670	0.00139777	0.0168786	0.0144914	NUTF2/YWHAE/NCBP2/TARDBP/KHDRBS1/RAN/DHX9/ANP32B	8	GO:0019048	modulation by virus of host morphology or physiology	3/148	39/18670	0.00361981	0.0322483	0.0234724	HYAL2/TGFB1/INSR	3	GO:0009266	response to temperature stimulus
			NDUFAF3	5.75818e-80	0.35159				TSC22D2	0	1.80182							ACTN4	0.00397857	1.8928										GO:0051973	positive regulation of telomerase activity	6/655	36/18670	0.00144518	0.0174026	0.0149412	XRCC5/CCT4/TCP1/HNRNPA2B1/HNRNPD/CCT2	6	GO:0030049	muscle filament sliding	3/148	39/18670	0.00361981	0.0322483	0.0234724	TPM1/TPM4/TPM2	3	GO:0045861	negative regulation of proteolysis
			COPS8	1.35319e-79	0.725829				PNRC1	0	1.79913							VAMP2	0.00401166	0.553883										GO:0032481	positive regulation of type I interferon production	9/655	77/18670	0.00146465	0.017588	0.0151005	XRCC5/POLR2E/DHX9/HSPD1/POLR2K/HMGB2/DHX36/HMGB1/XRCC6	9	GO:0030501	positive regulation of bone mineralization	3/148	39/18670	0.00361981	0.0322483	0.0234724	MEF2C/TGFB1/ISG15	3	GO:0006879	cellular iron ion homeostasis
			HP1BP3	6.01277e-79	0.502008				GRB2	0	1.79734							TMEM160	0.00511755	0.368358										GO:0009201	ribonucleoside triphosphate biosynthetic process	15/655	177/18670	0.00147163	0.0176229	0.0151304	ENO1/NME4/GPI/GAPDH/TPI1/ENO2/COX5B/APP/PARP1/ALDOA/SEC13/PGAM1/CYC1/NME1/EIF6	15	GO:0033275	actin-myosin filament sliding	3/148	39/18670	0.00361981	0.0322483	0.0234724	TPM1/TPM4/TPM2	3	GO:0007040	lysosome organization
			NDUFB7	3.61048e-78	0.63114				PRDM1	0	1.78321							CCT7	0.00511932	0.872689										GO:0071349	cellular response to interleukin-12	7/655	49/18670	0.00151067	0.0180405	0.0154889	RPLP0/HSPA9/TCP1/HNRNPA2B1/SOD1/ARF1/PPIA	7	GO:0051180	vitamin transport	3/148	39/18670	0.00361981	0.0322483	0.0234724	SLC2A1/CD320/TCN2	3	GO:0030888	regulation of B cell proliferation
			C16orf13	3.81851e-78	0.635864				GMFG	0	1.77403							SERP1	0.0053537	1.55121										GO:0051654	establishment of mitochondrion localization	5/655	25/18670	0.00155127	0.0184742	0.0158613	UXT/FEZ1/UCHL1/UBB/MAPT	5	GO:0009799	specification of symmetry	5/148	129/18670	0.00366548	0.0325653	0.0237031	MEF2C/ENG/TGFBR2/CITED2/CTNNB1	5	GO:0080171	lytic vacuole organization
			NDUFB9	4.38637e-78	0.763982				CEBPB	0	1.77215							NDUFB4	0.00545802	0.54913										GO:0010950	positive regulation of endopeptidase activity	15/655	178/18670	0.00155646	0.0184851	0.0158707	FYN/PDCD5/PSMD14/HSPE1/ANP32B/HSPD1/RPS3/PRELID1/CYCS/RPS27L/NDUFA13/MAPT/HMGB1/FIS1/PDCD6	15	GO:0006898	receptor-mediated endocytosis	8/148	316/18670	0.00375695	0.0332337	0.0241897	AP2S1/PICALM/RAMP2/ITGB1/TGFBR2/ARF6/INSR/ANXA2	8	GO:0001911	negative regulation of leukocyte mediated cytotoxicity
			SNHG9	5.93159e-78	0.324289				ARAP1	0	1.7636							IFRD1	0.00554791	0.339495										GO:0006310	DNA recombination	21/655	292/18670	0.0015699	0.0185753	0.0159481	NUCKS1/TOP2B/XRCC5/FUS/APEX1/RPA3/PSMD14/SFPQ/MAD2L2/RPAIN/PARP1/HSPD1/NONO/HMGB2/RAD21/TERF2IP/MAGEF1/UBE2N/MORF4L1/HMGB1/XRCC6	21	GO:0043462	regulation of ATPase activity	4/148	80/18670	0.00376133	0.0332337	0.0241897	PFN1/DNAJC15/TPM1/TPM2	4	GO:1904376	negative regulation of protein localization to cell periphery
			UQCRC1	1.73608e-77	0.741082				MYADM	0	1.75751							TOP1	0.00555421	0.308376										GO:0043281	regulation of cysteine-type endopeptidase activity involved in apoptotic process	17/655	215/18670	0.00157265	0.0185753	0.0159481	CSNK2A1/PDCD5/YWHAE/HSPE1/PARK7/PRDX5/ANP32B/HSPD1/RPS3/ARL6IP1/CYCS/RPS27L/NDUFA13/MAPT/HMGB1/FIS1/PDCD6	17	GO:1905475	regulation of protein localization to membrane	6/148	187/18670	0.00379722	0.0334591	0.0243537	PICALM/TGFB1/YWHAH/STOM/ITGB1/ARF6	6	GO:0043524	negative regulation of neuron apoptotic process
			NDUFB10	2.22029e-77	0.741727				RAP1A	0	1.75317							EIF6	0.00572495	1.32053										GO:0032479	regulation of type I interferon production	12/655	126/18670	0.00160036	0.0188511	0.0161849	XRCC5/POLR2E/PTPRS/TAX1BP1/PIN1/DHX9/HSPD1/POLR2K/HMGB2/DHX36/HMGB1/XRCC6	12	GO:0070371	ERK1 and ERK2 cascade	8/148	317/18670	0.00382895	0.0336467	0.0244903	TGFB1/PDGFRB/GNAI2/FN1/SHC1/SPRY1/PTEN/F2R	8	GO:0050684	regulation of mRNA processing
			MEA1	3.01745e-77	0.322452				SOCS6	0	1.74989							ATF4	0.00587956	0.720676										GO:1903313	positive regulation of mRNA metabolic process	9/655	78/18670	0.00160529	0.0188579	0.0161907	CIRBP/NCBP2/HNRNPR/TRA2B/HNRNPD/RBMX/TRA2A/POLR2G/DHX36	9	GO:0001709	cell fate determination	3/148	40/18670	0.0038908	0.0339072	0.0246799	MEF2C/JAG1/CTNNB1	3	GO:0006446	regulation of translational initiation
			MRPS7	5.37013e-77	0.587558				HEXA	0	1.7439							GPBP1	0.00622814	0.379059										GO:0010952	positive regulation of peptidase activity	16/655	197/18670	0.00162043	0.018984	0.016299	FYN/PDCD5/PSMD14/HSPE1/ANP32B/APP/HSPD1/RPS3/PRELID1/CYCS/RPS27L/NDUFA13/MAPT/HMGB1/FIS1/PDCD6	16	GO:0001990	regulation of systemic arterial blood pressure by hormone	3/148	40/18670	0.0038908	0.0339072	0.0246799	CYBA/ECE1/F2R	3	GO:0055072	iron ion homeostasis
			NCL	1.80801e-76	0.717727				TPM4	0	1.74288							STRAP	0.00630877	0.726035										GO:2000142	regulation of DNA-templated transcription, initiation	6/655	37/18670	0.00167449	0.0195643	0.0167973	PSMC5/SUB1/PSMC3/DHX36/TAF7/HMGB1	6	GO:0031581	hemidesmosome assembly	2/148	12/18670	0.00391037	0.0339072	0.0246799	LAMC1/CD151	2	GO:0019068	virion assembly
			PUF60	4.15682e-76	1.0811				CFD	0	1.7364							DDX46	0.00677408	0.27085										GO:0060249	anatomical structure homeostasis	28/655	437/18670	0.0016843	0.019626	0.0168502	STRAP/XRCC5/GNAS/HNRNPC/APEX1/RPA3/POLD2/CCT4/TCP1/HNRNPA2B1/HNRNPA1/CCT7/HNRNPD/SOD1/PARP1/NHP2/EGFR/CCT6A/ALDOA/CCT5/CCT8/CCT3/CCT2/TERF2IP/DHX36/NOP10/ACTG1/XRCC6	28	GO:0038110	interleukin-2-mediated signaling pathway	2/148	12/18670	0.00391037	0.0339072	0.0246799	SHC1/JAK1	2	GO:0030595	leukocyte chemotaxis
			SYNCRIP	5.60145e-76	0.463369				YWHAH	0	1.72733							COX4I1	0.00701504	1.55901										GO:0070671	response to interleukin-12	7/655	50/18670	0.00170438	0.0198065	0.0170052	RPLP0/HSPA9/TCP1/HNRNPA2B1/SOD1/ARF1/PPIA	7	GO:0045637	regulation of myeloid cell differentiation	7/148	251/18670	0.00392288	0.0339072	0.0246799	MEF2C/JAG1/CA2/TGFB1/ETS1/CTNNB1/ISG15	7	GO:0045619	regulation of lymphocyte differentiation
			CACYBP	9.48754e-76	0.532573				SWAP70	0	1.72592							SLC38A2	0.00720005	0.375667										GO:1901796	regulation of signal transduction by p53 class mediator	15/655	180/18670	0.00173844	0.0201482	0.0172986	CSNK2A1/RBBP7/RPA3/RPL5/RPL23/PIN1/RPL11/SSRP1/RBBP4/HNRNPK/UBB/RPS7/TAF7/HDAC2/CSNK2B	15	GO:0007045	cell-substrate adherens junction assembly	4/148	81/18670	0.00393273	0.0339072	0.0246799	ACTN1/IQGAP1/THY1/PTEN	4	GO:0006596	polyamine biosynthetic process
			MRPS34	1.06278e-75	0.647744				GAS6	0	1.71611							SSR3	0.00724044	0.847259										GO:0017038	protein import	16/655	199/18670	0.00179789	0.0207814	0.0178422	TIMM13/TOMM22/NUTF2/PDCD5/KPNB1/HSPA8/TARDBP/RPL23/ROMO1/RPAIN/RAN/HSPD1/TOMM20/NDUFA13/DNAJC19/PHB2	16	GO:0048041	focal adhesion assembly	4/148	81/18670	0.00393273	0.0339072	0.0246799	ACTN1/IQGAP1/THY1/PTEN	4	GO:1900103	positive regulation of endoplasmic reticulum unfolded protein response
			PPIB	1.79939e-75	0.592766				ARL5A	0	1.70566							YWHAZ	0.00750352	1.96197										GO:0032606	type I interferon production	12/655	128/18670	0.00183088	0.0211064	0.0181212	XRCC5/POLR2E/PTPRS/TAX1BP1/PIN1/DHX9/HSPD1/POLR2K/HMGB2/DHX36/HMGB1/XRCC6	12	GO:0042110	T cell activation	10/148	464/18670	0.00394269	0.0339072	0.0246799	LGALS1/MYH9/TGFB1/IL6ST/ANXA1/MSN/THY1/TGFBR2/CTNNB1/CD151	10	GO:0006885	regulation of pH
			PRPF6	1.89539e-75	0.507783				PER1	0	1.70468							EDF1	0.00754959	0.427943										GO:1900739	regulation of protein insertion into mitochondrial membrane involved in apoptotic signaling pathway	5/655	26/18670	0.00186584	0.0213952	0.0183692	YWHAE/YWHAQ/YWHAZ/YWHAB/YWHAG	5	GO:0045598	regulation of fat cell differentiation	5/148	132/18670	0.00404253	0.0344899	0.025104	WWTR1/JAG1/TGFB1/SORT1/CCDC85B	5	GO:0050817	coagulation
			HNRNPH3	2.48342e-75	0.791014				MGAT4A	0	1.70418							PSMD8	0.00777439	0.41538										GO:1900740	positive regulation of protein insertion into mitochondrial membrane involved in apoptotic signaling pathway	5/655	26/18670	0.00186584	0.0213952	0.0183692	YWHAE/YWHAQ/YWHAZ/YWHAB/YWHAG	5	GO:0055007	cardiac muscle cell differentiation	5/148	132/18670	0.00404253	0.0344899	0.025104	MEF2C/TGFB1/PDGFRB/ITGB1/LMNA	5	GO:0002260	lymphocyte homeostasis
			MRPL33	5.07391e-75	0.518665				NEAT1	0	1.70212							LGALS3	0.00856142	0.359027										GO:0045739	positive regulation of DNA repair	8/655	65/18670	0.0019037	0.0217717	0.0186925	FUS/MAD2L2/DHX9/PARP1/EGFR/RPS3/UBE2N/HMGB1	8	GO:0072175	epithelial tube formation	5/148	132/18670	0.00404253	0.0344899	0.025104	TGFB1/PFN1/VASP/PODXL/CTNNB1	5	GO:0046635	positive regulation of alpha-beta T cell activation
			VAMP2	3.28158e-74	0.455608				STX4	0	1.70103							ACTR3	0.00858317	0.854315										GO:0019068	virion assembly	6/655	38/18670	0.00193039	0.021983	0.0188739	CHMP5/CHMP2A/SNF8/VPS28/UBB/PPIA	6	GO:0051279	regulation of release of sequestered calcium ion into cytosol	4/148	82/18670	0.00410935	0.0347838	0.025318	CYBA/TGFB1/THY1/F2R	4	GO:0060071	Wnt signaling pathway, planar cell polarity pathway
			STARD3NL	5.97653e-74	0.557185				ACTR2	0	1.69171							RBX1	0.00876617	0.274521										GO:0006354	DNA-templated transcription, elongation	11/655	112/18670	0.00193235	0.021983	0.0188739	POLR2J/POLR2E/POLR2I/NCBP2/RTF1/POLR2K/SSRP1/POLR2G/TCEA2/TCEA1/HMGN1	11	GO:0051702	interaction with symbiont	4/148	82/18670	0.00410935	0.0347838	0.025318	FN1/STOM/IFI27/ANXA2	4	GO:0032602	chemokine production
			NDUFS8	1.03986e-73	0.809104				NUMB	0	1.69147							APRT	0.00893559	0.90401										GO:0045116	protein neddylation	4/655	16/18670	0.00195033	0.0221293	0.0189995	RBX1/RPL5/NEDD8/RPL11	4	GO:0097581	lamellipodium organization	4/148	82/18670	0.00410935	0.0347838	0.025318	FSCN1/ABLIM1/ITGB1/WASF2	4	GO:1901991	negative regulation of mitotic cell cycle phase transition
			PPP2R1A	2.13687e-73	1.17306				GK	0	1.68966							PSMA3	0.00906602	0.617835										GO:2000116	regulation of cysteine-type endopeptidase activity	18/655	239/18670	0.00199925	0.022625	0.019425	FYN/CSNK2A1/PDCD5/YWHAE/HSPE1/PARK7/PRDX5/ANP32B/HSPD1/RPS3/ARL6IP1/CYCS/RPS27L/NDUFA13/MAPT/HMGB1/FIS1/PDCD6	18	GO:0030890	positive regulation of B cell proliferation	3/148	41/18670	0.00417384	0.0351453	0.025581	MEF2C/CD320/SLC39A10	3	GO:0010883	regulation of lipid storage
			DPY30	3.70851e-73	0.481753				SQRDL	0	1.68378							PPM1G	0.00927534	0.494225										GO:0021766	hippocampus development	9/655	81/18670	0.00209328	0.0236273	0.0202856	PAFAH1B1/PTPRS/CDK6/YWHAE/MDK/BCAN/FEZ1/UQCRQ/NME1	9	GO:1903053	regulation of extracellular matrix organization	3/148	41/18670	0.00417384	0.0351453	0.025581	FSCN1/TGFB1/ETS1	3	GO:0030042	actin filament depolymerization
			TMCO1	5.27841e-73	0.444812				NAGK	0	1.67988							ARL6IP5	0.00992798	1.98876										GO:0032386	regulation of intracellular transport	27/655	423/18670	0.00213159	0.0239971	0.0206031	FYN/RUFY3/PFN2/MAP2/NUTF2/PDCD5/YWHAE/TMEM30A/NCBP2/PARK7/TARDBP/KHDRBS1/RAN/DHX9/TXN/ANP32B/ARF1/FEZ1/CALM3/MFF/RAB11B/UBE2L3/PPP1CC/UBL5/GDI1/FIS1/VAMP2	27	GO:2000106	regulation of leukocyte apoptotic process	4/148	83/18670	0.00429125	0.0360398	0.0262321	MEF2C/ANXA1/PTEN/SLC39A10	4	GO:1903900	regulation of viral life cycle
			CBR1	1.5898e-72	0.251052				LRRFIP1	0	1.67852							PARK7	0.00995331	1.73082										GO:0048713	regulation of oligodendrocyte differentiation	6/655	39/18670	0.0022148	0.024869	0.0213517	PTN/PTPRZ1/RHEB/MDK/HDAC2/OLIG2	6	GO:0050730	regulation of peptidyl-tyrosine phosphorylation	7/148	256/18670	0.00436682	0.0365792	0.0266248	HYAL2/TGFB1/IL6ST/IQGAP1/THY1/SHC1/PECAM1	7	GO:0007050	cell cycle arrest
			ARL3	1.91554e-72	0.405226				USP53	0	1.67259																			GO:1902175	regulation of oxidative stress-induced intrinsic apoptotic signaling pathway	5/655	27/18670	0.00222464	0.0249148	0.021391	PARK7/SFPQ/SOD1/PARP1/NONO	5	GO:0030010	establishment of cell polarity	5/148	135/18670	0.00444655	0.0371506	0.0270407	FSCN1/MYH9/MSN/SPRY1/ARF6	5	GO:1903038	negative regulation of leukocyte cell-cell adhesion
			VDAC1	3.30365e-72	0.461081				SOAT1	0	1.66367																			GO:0031503	protein-containing complex localization	20/655	281/18670	0.00226596	0.025312	0.021732	DYNLL1/SRSF9/NCBP2/RPS15/SFPQ/SRSF11/HNRNPA2B1/SRSF6/DYNLRB1/RAN/EIF5A/SRSF1/ARL3/SSB/SEC13/NPM1/RNPS1/EIF6/DYNLL2/RBM8A	20	GO:0033673	negative regulation of kinase activity	7/148	257/18670	0.00445999	0.0371666	0.0270523	WWTR1/HYAL2/GMFG/THY1/SPRY1/PKIG/PTEN	7	GO:0043901	negative regulation of multi-organism process
			MRPL14	4.16627e-72	0.320546				ENTPD1	0	1.66002																			GO:2001056	positive regulation of cysteine-type endopeptidase activity	13/655	149/18670	0.00229948	0.0256203	0.0219967	FYN/PDCD5/HSPE1/ANP32B/HSPD1/RPS3/CYCS/RPS27L/NDUFA13/MAPT/HMGB1/FIS1/PDCD6	13	GO:0014910	regulation of smooth muscle cell migration	4/148	84/18670	0.00447851	0.0372247	0.0270946	MEF2C/PDGFRB/TPM1/IQGAP1	4	GO:0030641	regulation of cellular pH
			NONO	5.9238e-72	1.2968				PICALM	0	1.63473																			GO:0046365	monosaccharide catabolic process	8/655	67/18670	0.00231425	0.0257185	0.022081	ENO1/GPI/GAPDH/TPI1/ENO2/ALDOA/DCXR/PGAM1	8	GO:0009615	response to virus	8/148	326/18670	0.00452609	0.0374409	0.027252	HYAL2/IVNS1ABP/IFI6/SEC14L1/IFITM3/IFI27/IFITM2/ISG15	8	GO:0031145	anaphase-promoting complex-dependent catabolic process
			NDUFB5	6.60093e-72	0.644946				KLF2	0	1.6299																			GO:0043280	positive regulation of cysteine-type endopeptidase activity involved in apoptotic process	12/655	132/18670	0.0023739	0.0263138	0.0225921	PDCD5/HSPE1/ANP32B/HSPD1/RPS3/CYCS/RPS27L/NDUFA13/MAPT/HMGB1/FIS1/PDCD6	12	GO:0007183	SMAD protein complex assembly	2/148	13/18670	0.0045974	0.0374409	0.027252	TGFB1/PMEPA1	2	GO:0002532	production of molecular mediator involved in inflammatory response
			GDI1	6.95662e-72	0.723481				ANKRD44	0	1.60103																			GO:0006376	mRNA splice site selection	7/655	53/18670	0.00240281	0.0265661	0.0228088	LUC7L3/SRSF9/SRSF6/SNRPC/SRSF1/RBMX/PSIP1	7	GO:0032530	regulation of microvillus organization	2/148	13/18670	0.0045974	0.0374409	0.027252	FSCN1/PODXL	2	GO:0071243	cellular response to arsenic-containing substance
			ARPC1A	8.88619e-72	0.649832				ANXA11	0	1.60043																			GO:0031123	RNA 3'-end processing	13/655	150/18670	0.00243918	0.0268995	0.023095	HSD17B10/FBL/SRSF9/NCBP2/SRSF11/SRSF6/SRSF1/SSB/APP/RPS21/DHX36/RNPS1/RBM8A	13	GO:0035723	interleukin-15-mediated signaling pathway	2/148	13/18670	0.0045974	0.0374409	0.027252	SHC1/JAK1	2	GO:0046685	response to arsenic-containing substance
			SRSF9	1.41898e-71	0.47376				MBNL1	0	1.5985																			GO:0033145	positive regulation of intracellular steroid hormone receptor signaling pathway	4/655	17/18670	0.00248029	0.0272832	0.0234244	BUD31/RWDD1/PARK7/PARP1	4	GO:0038065	collagen-activated signaling pathway	2/148	13/18670	0.0045974	0.0374409	0.027252	COL4A2/COL4A1	2	GO:0051403	stress-activated MAPK cascade
			RAD21	3.351e-71	0.574275				NCOA7	0	1.59847																			GO:0033157	regulation of intracellular protein transport	17/655	225/18670	0.00254393	0.0279123	0.0239645	FYN/RUFY3/NUTF2/PDCD5/YWHAE/TMEM30A/PARK7/TARDBP/RAN/TXN/ANP32B/MFF/UBE2L3/UBL5/GDI1/FIS1/VAMP2	17	GO:0071350	cellular response to interleukin-15	2/148	13/18670	0.0045974	0.0374409	0.027252	SHC1/JAK1	2	GO:2000107	negative regulation of leukocyte apoptotic process
			FDPS	1.07409e-70	0.876329				GM2A	0	1.5912																			GO:0021782	glial cell development	11/655	116/18670	0.00255342	0.0279454	0.023993	VIM/SIRT2/GSTP1/CDK6/MDK/SOX4/SOD1/APP/EGFR/SOX11/MAPT	11	GO:0071352	cellular response to interleukin-2	2/148	13/18670	0.0045974	0.0374409	0.027252	SHC1/JAK1	2	GO:0090175	regulation of establishment of planar polarity
			TPI1	2.15226e-70	0.550462				OAS1	0	1.59017																			GO:0032647	regulation of interferon-alpha production	5/655	28/18670	0.00263116	0.0286511	0.0245989	PTPRS/DHX9/HSPD1/DHX36/HMGB1	5	GO:0072182	regulation of nephron tubule epithelial cell differentiation	2/148	13/18670	0.0045974	0.0374409	0.027252	WWTR1/CTNNB1	2	GO:0001666	response to hypoxia
			RPSA	2.97919e-70	0.852817				KDM6B	0	1.58605																			GO:0051123	RNA polymerase II preinitiation complex assembly	5/655	28/18670	0.00263116	0.0286511	0.0245989	PSMC5/GTF2A2/PSMC3/TAF7/HMGB1	5	GO:1903706	regulation of hemopoiesis	10/148	475/18670	0.00464183	0.0376615	0.0274125	MEF2C/JAG1/CA2/TGFB1/ETS1/ANXA1/LMO2/TGFBR2/CTNNB1/ISG15	10	GO:0071241	cellular response to inorganic substance
			FAM32A	1.00901e-69	0.878805				GNB4	0	1.58304																			GO:0006367	transcription initiation from RNA polymerase II promoter	15/655	188/18670	0.00265361	0.028823	0.0247464	POLR2J/PSMC5/POLR2E/POLR2I/SUB1/CDK4/GTF2A2/POLR2K/PSMC3/POLR2G/RBPJ/DHX36/TAF7/HMGB1/TCF4	15	GO:0002028	regulation of sodium ion transport	4/148	85/18670	0.0046712	0.0376615	0.0274125	TGFB1/YWHAH/ACTN4/STOM	4	GO:1903008	organelle disassembly
			MINOS1	1.64508e-69	0.373723				TGFBR2	0	1.57188																			GO:0006368	transcription elongation from RNA polymerase II promoter	9/655	84/18670	0.00269274	0.0291747	0.0250484	POLR2J/POLR2E/POLR2I/NCBP2/RTF1/POLR2K/SSRP1/POLR2G/TCEA1	9	GO:1904705	regulation of vascular smooth muscle cell proliferation	4/148	85/18670	0.0046712	0.0376615	0.0274125	MEF2C/GNAI2/TPM1/PTEN	4	GO:0002460	adaptive immune response based on somatic recombination of immune receptors built from immunoglobulin superfamily domains
			VDAC3	1.05815e-68	0.878304				MIS18BP1	0	1.5557																			GO:0044743	protein transmembrane import into intracellular organelle	6/655	41/18670	0.00287698	0.031093	0.0266953	TIMM13/ROMO1/HSPD1/TOMM20/NDUFA13/DNAJC19	6	GO:1990874	vascular smooth muscle cell proliferation	4/148	85/18670	0.0046712	0.0376615	0.0274125	MEF2C/GNAI2/TPM1/PTEN	4	GO:0010948	negative regulation of cell cycle process
			NDUFS3	6.25729e-68	0.622712				TGOLN2	0	1.55356																			GO:0019058	viral life cycle	22/655	328/18670	0.00293083	0.0315959	0.0271272	NUCKS1/TOP2B/CHMP5/KPNB1/DEK/ILF3/CHMP2A/RAN/SCARB2/DYNLT1/EGFR/NCAM1/SEC13/SNF8/VPS28/PPIB/RPSA/UBB/BANF1/RAD23A/SIVA1/PPIA	22	GO:0072659	protein localization to plasma membrane	7/148	260/18670	0.00474854	0.0381897	0.027797	PICALM/TGFB1/RAMP2/ITGB1/ARF6/MYADM/ANXA2	7	GO:0071456	cellular response to hypoxia
			WDR83OS	6.4937e-68	0.608229				IFI27	0	1.55324																			GO:0032781	positive regulation of ATPase activity	7/655	55/18670	0.00297849	0.0319897	0.0274653	PFN2/DYNLL1/DNAJB11/SUMO1/DHX9/DNAJC19/DYNLL2	7	GO:0001763	morphogenesis of a branching structure	6/148	196/18670	0.00477013	0.0382678	0.0278538	TGFB1/ENG/TGFBR2/SPRY1/CTNNB1/COL4A1	6	GO:0031295	T cell costimulation
			NPDC1	1.85577e-67	1.04404				SLC7A5	0	1.55284																			GO:0006302	double-strand break repair	18/655	248/18670	0.00298216	0.0319897	0.0274653	NUCKS1/XRCC5/DDX1/FUS/RPA3/PSMD14/SUMO1/SFPQ/MAD2L2/DEK/PARP1/RAD21/TERF2IP/UBE2V2/MAGEF1/UBE2N/MORF4L1/XRCC6	18	GO:0003333	amino acid transmembrane transport	4/148	86/18670	0.00486939	0.0389672	0.0283629	SLC7A5/SLC38A2/SLC7A1/SLC3A2	4	GO:0038127	ERBB signaling pathway
			FAM133B	2.1096e-67	0.735666				AKR1A1	0	1.55191																			GO:0060765	regulation of androgen receptor signaling pathway	5/655	29/18670	0.00308889	0.0330527	0.0283779	BUD31/RWDD1/PARK7/PRMT2/PHB	5	GO:0071214	cellular response to abiotic stimulus	8/148	331/18670	0.00495347	0.0394443	0.0287102	CYBA/HYAL2/TGFB1/ENG/SLC2A1/SLC38A2/RHOB/PTEN	8	GO:0007162	negative regulation of cell adhesion
			NDUFC1	2.50993e-67	0.532005				SERP1	0	1.54859																			GO:0031468	nuclear envelope reassembly	4/655	18/18670	0.00310135	0.0331041	0.028422	PPP2R1A/PPP2CA/CHMP2A/BANF1	4	GO:0104004	cellular response to environmental stimulus	8/148	331/18670	0.00495347	0.0394443	0.0287102	CYBA/HYAL2/TGFB1/ENG/SLC2A1/SLC38A2/RHOB/PTEN	8	GO:0042059	negative regulation of epidermal growth factor receptor signaling pathway
			SIRT2	6.86157e-66	1.67981				IFI44L	0	1.54698																			GO:0032392	DNA geometric change	11/655	119/18670	0.00311774	0.033197	0.0285018	XRCC5/DDX1/RBX1/HNRNPA2B1/DHX9/PARP1/HMGB2/UBB/DHX36/HMGB1/XRCC6	11	GO:0031333	negative regulation of protein complex assembly	5/148	139/18670	0.00502896	0.0398487	0.0290045	TMSB10/PFN1/DNAJC15/PMEPA1/MYADM	5	GO:0043558	regulation of translational initiation in response to stress
			NCBP2	2.69966e-65	0.927596				MX1	0	1.54688																			GO:1903363	negative regulation of cellular protein catabolic process	9/655	86/18670	0.0031626	0.033592	0.0288409	CSNK2A1/LAPTM4B/PARK7/RPL5/RPL23/RPL11/UBXN1/CAMLG/RPS7	9	GO:0035304	regulation of protein dephosphorylation	5/148	139/18670	0.00502896	0.0398487	0.0290045	TGFB1/PDGFRB/GNAI2/PPP1R14A/SLC39A10	5	GO:0045953	negative regulation of natural killer cell mediated cytotoxicity
			GPM6B	3.94086e-65	1.33442				TMC6	0	1.54685																			GO:0034605	cellular response to heat	12/655	137/18670	0.00323033	0.0342272	0.0293863	RBBP7/RPA3/YWHAE/HSPA8/HSPA9/SUMO1/SEC13/DHX36/MAPT/HDAC2/HSBP1/PDCD6	12	GO:0003197	endocardial cushion development	3/148	44/18670	0.00509674	0.0399926	0.0291093	JAG1/ENG/TGFBR2	3	GO:0046479	glycosphingolipid catabolic process
			PSMD7	5.80396e-65	0.535427				ZCCHC6	0	1.54297																			GO:0009435	NAD biosynthetic process	7/655	56/18670	0.00330316	0.0348282	0.0299023	ENO1/GPI/GAPDH/TPI1/ENO2/ALDOA/PGAM1	7	GO:0010463	mesenchymal cell proliferation	3/148	44/18670	0.00509674	0.0399926	0.0291093	LMNA/TGFBR2/CTNNB1	3	GO:0045582	positive regulation of T cell differentiation
			NAA38	6.20694e-65	0.353921				GPNMB	0	1.5391																			GO:0045292	mRNA cis splicing, via spliceosome	7/655	56/18670	0.00330316	0.0348282	0.0299023	SRSF9/NCBP2/SRSF6/SNRPC/SRSF1/CWC15/PSIP1	7	GO:0035307	positive regulation of protein dephosphorylation	3/148	44/18670	0.00509674	0.0399926	0.0291093	TGFB1/PDGFRB/SLC39A10	3	GO:0019079	viral genome replication
			GRHPR	3.56226e-64	1.00907				IFI16	0	1.53909																			GO:0001844	protein insertion into mitochondrial membrane involved in apoptotic signaling pathway	5/655	30/18670	0.00360135	0.0376965	0.0323649	YWHAE/YWHAQ/YWHAZ/YWHAB/YWHAG	5	GO:0051489	regulation of filopodium assembly	3/148	44/18670	0.00509674	0.0399926	0.0291093	FSCN1/MYO10/ARF6	3	GO:0000381	regulation of alternative mRNA splicing, via spliceosome
			TMEM160	3.63554e-64	0.415218				ETF1	0	1.53744																			GO:0032607	interferon-alpha production	5/655	30/18670	0.00360135	0.0376965	0.0323649	PTPRS/DHX9/HSPD1/DHX36/HMGB1	5	GO:0017038	protein import	6/148	199/18670	0.0051319	0.0401708	0.029239	HYAL2/SAMM50/TGFB1/DNAJC15/LMNA/PKIG	6	GO:0050868	negative regulation of T cell activation
			EIF1AX	1.02369e-63	0.436278				WDR91	0	1.53337																			GO:0070979	protein K11-linked ubiquitination	5/655	30/18670	0.00360135	0.0376965	0.0323649	UBE2S/UBE2D2/ANAPC11/UBE2E3/UBE2L3	5	GO:0035725	sodium ion transmembrane transport	5/148	140/18670	0.00518263	0.0404697	0.0294565	SLC12A2/YWHAH/ACTN4/STOM/SLC3A2	5	GO:0001914	regulation of T cell mediated cytotoxicity
			PSMC3	1.44732e-63	0.765806				GSTO1	0	1.52928																			GO:0035304	regulation of protein dephosphorylation	12/655	139/18670	0.00363615	0.037882	0.0325242	FKBP1A/PPP2R1A/PTN/YWHAE/SET/PIN1/ARPP19/CALM3/YWHAB/CAMTA1/PPP1R14B/CALM1	12	GO:0034765	regulation of ion transmembrane transport	10/148	483/18670	0.00520911	0.0405782	0.0295355	CYBA/MEF2C/TGFB1/YWHAH/ACTN4/STOM/THY1/PTEN/F2R/CLIC1	10	GO:0002756	MyD88-independent toll-like receptor signaling pathway
			SF3B2	1.52412e-63	0.549215				CNDP2	0	1.52738																			GO:1903051	negative regulation of proteolysis involved in cellular protein catabolic process	8/655	72/18670	0.00364637	0.037882	0.0325242	CSNK2A1/PARK7/RPL5/RPL23/RPL11/UBXN1/CAMLG/RPS7	8	GO:1901888	regulation of cell junction assembly	4/148	88/18670	0.00528256	0.0408745	0.0297511	TJP1/IQGAP1/THY1/PTEN	4	GO:0018279	protein N-linked glycosylation via asparagine
			BTG3	1.68172e-63	0.376303				ARHGAP18	0	1.50792																			GO:0019320	hexose catabolic process	7/655	57/18670	0.00365413	0.037882	0.0325242	ENO1/GPI/GAPDH/TPI1/ENO2/ALDOA/PGAM1	7	GO:0032802	low-density lipoprotein particle receptor catabolic process	2/148	14/18670	0.00533586	0.0408745	0.0297511	AP2S1/ANXA2	2	GO:0071559	response to transforming growth factor beta
			TCEB1	1.69567e-63	0.331606				ITPR2	0	1.50314																			GO:0042743	hydrogen peroxide metabolic process	7/655	57/18670	0.00365413	0.037882	0.0325242	FYN/PARK7/PRDX4/PRDX5/SOD1/EGFR/PRDX2	7	GO:0035810	positive regulation of urine volume	2/148	14/18670	0.00533586	0.0408745	0.0297511	HYAL2/GNAI2	2	GO:0010770	positive regulation of cell morphogenesis involved in differentiation
			NDUFB4	2.10946e-63	0.547874				CORO1B	0	1.50112																			GO:0009408	response to heat	14/655	176/18670	0.0037255	0.0385295	0.0330801	RBBP7/RPA3/YWHAE/HSPA8/HSPA9/SUMO1/SOD1/SEC13/PSIP1/DHX36/MAPT/HDAC2/HSBP1/PDCD6	14	GO:0051547	regulation of keratinocyte migration	2/148	14/18670	0.00533586	0.0408745	0.0297511	ARF6/PTEN	2	GO:0055067	monovalent inorganic cation homeostasis
			CALU	2.99092e-63	0.528807				GPSM3	0	1.49231																			GO:0032434	regulation of proteasomal ubiquitin-dependent protein catabolic process	11/655	122/18670	0.00377818	0.0388882	0.0333881	SIRT2/RBX1/CSNK1A1/SUMO1/PARK7/RPL11/UBXN1/CAMLG/RAD23A/SUMO2/CSNK1E	11	GO:0070669	response to interleukin-2	2/148	14/18670	0.00533586	0.0408745	0.0297511	SHC1/JAK1	2	GO:0031099	regeneration
			HNRNPUL1	7.18922e-63	0.397351				KCTD12	0	1.48933																			GO:1905477	positive regulation of protein localization to membrane	11/655	122/18670	0.00377818	0.0388882	0.0333881	FYN/PDCD5/PTN/YWHAE/YWHAQ/EGFR/YWHAZ/YWHAB/MFF/YWHAG/FIS1	11	GO:0070672	response to interleukin-15	2/148	14/18670	0.00533586	0.0408745	0.0297511	SHC1/JAK1	2	GO:0002577	regulation of antigen processing and presentation
			TMX2	1.31348e-62	0.541749				VASH1	0	1.47618																			GO:0032930	positive regulation of superoxide anion generation	4/655	19/18670	0.00382062	0.0391968	0.033653	GSTP1/SOD1/EGFR/MAPT	4	GO:1905049	negative regulation of metallopeptidase activity	2/148	14/18670	0.00533586	0.0408745	0.0297511	PICALM/TIMP1	2	GO:0046514	ceramide catabolic process
			CCDC124	2.12854e-62	0.50779				PTPN1	0	1.47299																			GO:0009132	nucleoside diphosphate metabolic process	13/655	158/18670	0.00382629	0.0391968	0.033653	ENO1/NME4/GPI/GAPDH/TPI1/ENO2/APP/ALDOA/SEC13/SUCLG1/PGAM1/NME1/EIF6	13	GO:0007596	blood coagulation	8/148	336/18670	0.00541118	0.0413532	0.0300996	MYH9/MYL12A/TLN1/ENTPD1/A2M/F2R/ANXA2/CLIC1	8	GO:0051016	barbed-end actin filament capping
			TXNL1	4.72298e-62	0.732723				CTTNBP2NL	0	1.46393																			GO:1901983	regulation of protein acetylation	8/655	73/18670	0.00397238	0.0405971	0.0348553	PARK7/SET/SOX4/TERF2IP/SETD5/TAF7/HDAC2/EID1	8	GO:0097306	cellular response to alcohol	4/148	89/18670	0.00549768	0.0416413	0.0303093	KLF9/KLF2/CTNNB1/PTEN	4	GO:1902236	negative regulation of endoplasmic reticulum stress-induced intrinsic apoptotic signaling pathway
			RPS4X	5.04268e-62	0.341577				CLEC2B	0	1.46263																			GO:0034080	CENP-A containing nucleosome assembly	6/655	44/18670	0.00413383	0.0419496	0.0360165	RSF1/RBBP7/NASP/SMARCA5/RBBP4/NPM1	6	GO:0038127	ERBB signaling pathway	5/148	142/18670	0.00549988	0.0416413	0.0303093	TGFB1/IFI6/IQGAP1/SHC1/SPRY1	5	GO:0031294	lymphocyte costimulation
			H2AFY	5.61828e-62	0.409789				ARHGAP24	0	1.4612																			GO:0061641	CENP-A containing chromatin organization	6/655	44/18670	0.00413383	0.0419496	0.0360165	RSF1/RBBP7/NASP/SMARCA5/RBBP4/NPM1	6	GO:1902904	negative regulation of supramolecular fiber organization	5/148	142/18670	0.00549988	0.0416413	0.0303093	TMSB10/PFN1/GMFG/WASF2/MYADM	5	GO:1902106	negative regulation of leukocyte differentiation
			DYNLL2	1.00692e-61	0.368832				CHCHD7	0	1.45737																			GO:1901028	regulation of mitochondrial outer membrane permeabilization involved in apoptotic signaling pathway	6/655	44/18670	0.00413383	0.0419496	0.0360165	SLC25A5/YWHAE/YWHAQ/YWHAZ/YWHAB/YWHAG	6	GO:0043405	regulation of MAP kinase activity	8/148	337/18670	0.00550648	0.0416413	0.0303093	HYAL2/TGFB1/PDGFRB/IQGAP1/SHC1/SPRY1/INSR/F2R	8	GO:0043087	regulation of GTPase activity
			NDUFV1	2.30161e-61	0.538606				MANBA	0	1.45645																			GO:0010458	exit from mitosis	5/655	31/18670	0.00417203	0.0422381	0.0362642	SIRT2/UBE2S/RPL24/CHMP2A/PHB2	5	GO:0050870	positive regulation of T cell activation	6/148	202/18670	0.00551344	0.0416413	0.0303093	LGALS1/TGFB1/IL6ST/ANXA1/THY1/TGFBR2	6	GO:0051453	regulation of intracellular pH
			TRA2B	3.79945e-61	0.412208				CSGALNACT1	0	1.44626																			GO:0006754	ATP biosynthetic process	13/655	160/18670	0.00425777	0.0428137	0.0367584	ENO1/GPI/GAPDH/TPI1/ENO2/COX5B/APP/PARP1/ALDOA/SEC13/PGAM1/CYC1/EIF6	13	GO:0043491	protein kinase B signaling	7/148	269/18670	0.00569912	0.0429432	0.0312569	HYAL2/TGFB1/ENG/PDGFRB/ITGB1/INSR/PTEN	7	GO:0098927	vesicle-mediated transport between endosomal compartments
			NAP1L4	3.95606e-61	0.504028				TNFSF13B	0	1.43521																			GO:0014013	regulation of gliogenesis	11/655	124/18670	0.00427735	0.0428137	0.0367584	SIRT2/PTN/PTPRZ1/RHEB/MDK/SERPINE2/CDH2/SOX11/PPP1CC/HDAC2/OLIG2	11	GO:0001656	metanephros development	4/148	90/18670	0.00571858	0.0429893	0.0312904	WWTR1/PDGFRB/SPRY1/CTNNB1	4	GO:0001913	T cell mediated cytotoxicity
			ILF3	4.22254e-61	0.577414				ABI1	0	1.43036																			GO:0007084	mitotic nuclear envelope reassembly	3/655	10/18670	0.0042883	0.0428137	0.0367584	PPP2R1A/PPP2CA/BANF1	3	GO:0044003	modification by symbiont of host morphology or physiology	3/148	46/18670	0.00577492	0.0431114	0.0313793	HYAL2/TGFB1/INSR	3	GO:0150076	neuroinflammatory response
			RPL24	4.67037e-61	0.668519				SP110	0	1.42027																			GO:0032070	regulation of deoxyribonuclease activity	3/655	10/18670	0.0042883	0.0428137	0.0367584	RPS3/NPM1/HMGB1	3	GO:1904738	vascular associated smooth muscle cell migration	3/148	46/18670	0.00577492	0.0431114	0.0313793	MEF2C/TPM1/IQGAP1	3	GO:1903707	negative regulation of hemopoiesis
			GADD45A	1.76437e-60	0.464643				USP15	0	1.41959																			GO:0072641	type I interferon secretion	3/655	10/18670	0.0042883	0.0428137	0.0367584	DHX9/DHX36/HMGB1	3	GO:1904752	regulation of vascular associated smooth muscle cell migration	3/148	46/18670	0.00577492	0.0431114	0.0313793	MEF2C/TPM1/IQGAP1	3	GO:2001236	regulation of extrinsic apoptotic signaling pathway
			C11orf73	2.80084e-60	0.626659				RHOB	0	1.40898																			GO:0075522	IRES-dependent viral translational initiation	3/655	10/18670	0.0042883	0.0428137	0.0367584	EIF3D/SSB/EIF3F	3	GO:0007599	hemostasis	8/148	341/18670	0.00590057	0.0439477	0.031988	MYH9/MYL12A/TLN1/ENTPD1/A2M/F2R/ANXA2/CLIC1	8	GO:0007179	transforming growth factor beta receptor signaling pathway
			NDUFA8	5.76687e-60	0.730112				RPL17	0	1.40872																			GO:0014015	positive regulation of gliogenesis	8/655	74/18670	0.00432042	0.0430349	0.0369483	PTN/PTPRZ1/RHEB/MDK/SERPINE2/PPP1CC/HDAC2/OLIG2	8	GO:0014909	smooth muscle cell migration	4/148	91/18670	0.00594532	0.0441789	0.0321563	MEF2C/PDGFRB/TPM1/IQGAP1	4	GO:0061013	regulation of mRNA catabolic process
			UBE2E3	6.36405e-60	0.989635				IRF7	0	1.38437																			GO:0060261	positive regulation of transcription initiation from RNA polymerase II promoter	4/655	20/18670	0.00464493	0.046161	0.0396323	PSMC5/SUB1/PSMC3/DHX36	4	GO:0050817	coagulation	8/148	342/18670	0.00600237	0.0445004	0.0323903	MYH9/MYL12A/TLN1/ENTPD1/A2M/F2R/ANXA2/CLIC1	8	GO:0046683	response to organophosphorus
			RAB2A	8.33439e-60	0.765926				CHMP4A	0	1.38353																			GO:0021761	limbic system development	10/655	109/18670	0.0049822	0.0493992	0.0424124	PAFAH1B1/PTPRS/CDK6/YWHAE/MDK/BCAN/FEZ1/UQCRQ/UBB/NME1	10	GO:0032868	response to insulin	7/148	272/18670	0.00604566	0.0447185	0.0325491	GNAI2/SLC2A1/SORT1/EIF4EBP2/SHC1/INSR/PTEN	7	GO:0032984	protein-containing complex disassembly
			CWC15	1.61488e-59	0.364052				OGFRL1	0	1.38174																												GO:0001921	positive regulation of receptor recycling	2/148	15/18670	0.0061249	0.0447507	0.0325726	ECE1/ANXA2	2	GO:1901216	positive regulation of neuron death
			RAB31	3.52237e-59	0.400738				IER5	0	1.37435																												GO:0070571	negative regulation of neuron projection regeneration	2/148	15/18670	0.0061249	0.0447507	0.0325726	THY1/PTEN	2	GO:0001736	establishment of planar polarity
			SSR2	8.19284e-59	1.03319				CEBPD	0	1.37097																												GO:0071801	regulation of podosome assembly	2/148	15/18670	0.0061249	0.0447507	0.0325726	FSCN1/MSN	2	GO:0007164	establishment of tissue polarity
			MTCH2	2.83967e-58	0.477114				PPIF	0	1.36964																												GO:2000484	positive regulation of interleukin-8 secretion	2/148	15/18670	0.0061249	0.0447507	0.0325726	HYAL2/F2R	2	GO:0018196	peptidyl-asparagine modification
			TCEA2	2.86761e-58	0.420775				SIRPA	0	1.3608																												GO:0035722	interleukin-12-mediated signaling pathway	3/148	47/18670	0.00613328	0.0447507	0.0325726	MSN/JAK1/ANXA2	3	GO:0050921	positive regulation of chemotaxis
			NDUFS6	8.12851e-58	0.426466				FRMD4A	0	1.3602																												GO:0070169	positive regulation of biomineral tissue development	3/148	47/18670	0.00613328	0.0447507	0.0325726	MEF2C/TGFB1/ISG15	3	GO:0051222	positive regulation of protein transport
			HNRNPC	8.15552e-58	0.84571				SSH2	0	1.35618																												GO:0042542	response to hydrogen peroxide	5/148	146/18670	0.00617517	0.0448535	0.0326473	PDGFRB/KLF2/ETS1/ANXA1/RHOB	5	GO:1901990	regulation of mitotic cell cycle phase transition
			MZT2B	1.21373e-57	0.356203				TRABD	0	1.35449																												GO:0051384	response to glucocorticoid	5/148	146/18670	0.00617517	0.0448535	0.0326473	TGFB1/KLF9/ANXA1/PAM/IGFBP7	5	GO:0045454	cell redox homeostasis
			ACP1	2.14319e-57	0.767616				TGFBR1	0	1.34776																												GO:0003073	regulation of systemic arterial blood pressure	4/148	93/18670	0.00641661	0.0463981	0.0337716	CYBA/ECE1/TPM1/F2R	4	GO:0042542	response to hydrogen peroxide
			EIF6	3.46953e-57	0.43374				CTSZ	0	1.34534																												GO:1901655	cellular response to ketone	4/148	93/18670	0.00641661	0.0463981	0.0337716	TGFB1/KLF9/KLF2/MSN	4	GO:0071248	cellular response to metal ion
			PRAF2	3.98518e-57	0.372484				CELF2	0	1.33006																												GO:0008154	actin polymerization or depolymerization	6/148	209/18670	0.006484	0.0466184	0.0339319	TMSB10/PFN1/VASP/GMFG/ARF6/MYADM	6	GO:0016579	protein deubiquitination
			SSB	9.13589e-57	0.637297				ARRB2	0	1.31572																												GO:0030850	prostate gland development	3/148	48/18670	0.00650466	0.0466184	0.0339319	ANXA1/CTNNB1/PTEN	3	GO:0030177	positive regulation of Wnt signaling pathway
			TXN2	9.15638e-57	0.817158				BID	0	1.31543																												GO:0055010	ventricular cardiac muscle tissue morphogenesis	3/148	48/18670	0.00650466	0.0466184	0.0339319	TGFB1/ENG/TPM1	3	GO:2001235	positive regulation of apoptotic signaling pathway
			TARDBP	9.30487e-57	0.58044				PPARD	0	1.31145																												GO:0008643	carbohydrate transport	5/148	148/18670	0.0065338	0.0466184	0.0339319	SLC2A3/SLC2A1/SORT1/MFSD2A/INSR	5	GO:0042058	regulation of epidermal growth factor receptor signaling pathway
			DHX9	2.15893e-56	0.557986				SNX9	0	1.31031																												GO:0035148	tube formation	5/148	148/18670	0.0065338	0.0466184	0.0339319	TGFB1/PFN1/VASP/PODXL/CTNNB1	5	GO:0002716	negative regulation of natural killer cell mediated immunity
			RUFY3	5.1483e-56	0.870815				RAB8A	0	1.30886																												GO:0051494	negative regulation of cytoskeleton organization	5/148	148/18670	0.0065338	0.0466184	0.0339319	TMSB10/PFN1/GMFG/WASF2/MYADM	5	GO:0062012	regulation of small molecule metabolic process
			SNRPB	5.25852e-56	0.718213				PREX1	0	1.29482																												GO:0060993	kidney morphogenesis	4/148	94/18670	0.00666128	0.0473186	0.0344416	WWTR1/TGFB1/PDGFRB/CTNNB1	4	GO:0006907	pinocytosis
			RHBDD2	2.16176e-55	0.621518				TLN1	0	1.28691																												GO:0070167	regulation of biomineral tissue development	4/148	94/18670	0.00666128	0.0473186	0.0344416	MEF2C/TGFB1/MGP/ISG15	4	GO:0038095	Fc-epsilon receptor signaling pathway
			NDUFA13	8.64485e-55	0.924613				RIN2	0	1.28056																												GO:0050773	regulation of dendrite development	5/148	149/18670	0.00671848	0.0475802	0.034632	MEF2C/YWHAH/IQGAP1/ARF6/PTEN	5	GO:0050728	negative regulation of inflammatory response
			APEX1	1.11905e-53	1.11167				METRNL	0	1.27584																												GO:0071349	cellular response to interleukin-12	3/148	49/18670	0.00688916	0.0475802	0.034632	MSN/JAK1/ANXA2	3	GO:0002291	T cell activation via T cell receptor contact with antigen bound to MHC molecule on antigen presenting cell
			HSPA8	1.25784e-53	0.625448				RNF166	0	1.27546																												GO:1990090	cellular response to nerve growth factor stimulus	3/148	49/18670	0.00688916	0.0475802	0.034632	SORT1/ARF6/PTEN	3	GO:1903897	regulation of PERK-mediated unfolded protein response
			GPI	1.48228e-53	0.473538				USP36	0	1.26837																												GO:0055006	cardiac cell development	4/148	95/18670	0.00691207	0.0475802	0.034632	JAG1/PDGFRB/LMNA/SPRY1	4	GO:0007266	Rho protein signal transduction
			SSR4	2.46806e-53	0.597649				DDX21	0	1.26086																												GO:0110020	regulation of actomyosin structure organization	4/148	95/18670	0.00691207	0.0475802	0.034632	MEF2C/PFN1/TPM1/WASF2	4	GO:0043112	receptor metabolic process
			RHOC	2.86779e-53	0.29482				GDI2	0	1.25992																												GO:1903076	regulation of protein localization to plasma membrane	4/148	95/18670	0.00691207	0.0475802	0.034632	PICALM/TGFB1/ITGB1/ARF6	4	GO:0030834	regulation of actin filament depolymerization
			LSM2	4.88445e-53	0.520867				EMP3	0	1.25913																												GO:0001977	renal system process involved in regulation of blood volume	2/148	16/18670	0.00696368	0.0475802	0.034632	CYBA/F2R	2	GO:0002690	positive regulation of leukocyte chemotaxis
			NDUFA1	5.74578e-53	0.544517				NFKB1	0	1.25853																												GO:0030033	microvillus assembly	2/148	16/18670	0.00696368	0.0475802	0.034632	FSCN1/PODXL	2	GO:0010565	regulation of cellular ketone metabolic process
			STRAP	7.85261e-53	1.26315				PABPC4	0	1.2556																												GO:0030214	hyaluronan catabolic process	2/148	16/18670	0.00696368	0.0475802	0.034632	HYAL2/TGFB1	2	GO:0022408	negative regulation of cell-cell adhesion
			SRSF1	7.9357e-53	0.526687				ATF6	0	1.25271																												GO:0030952	establishment or maintenance of cytoskeleton polarity	2/148	16/18670	0.00696368	0.0475802	0.034632	RHOB/LMNA	2	GO:0006665	sphingolipid metabolic process
			HMGN1	1.5402e-52	1.40012				CLN8	0	1.25143																												GO:0033631	cell-cell adhesion mediated by integrin	2/148	16/18670	0.00696368	0.0475802	0.034632	PODXL/ITGB1	2	GO:0030316	osteoclast differentiation
			AURKAIP1	5.32726e-52	0.40841				DPP7	0	1.2507																												GO:0042447	hormone catabolic process	2/148	16/18670	0.00696368	0.0475802	0.034632	ECE1/YWHAH	2	GO:0001910	regulation of leukocyte mediated cytotoxicity
			CNBP	7.48899e-52	0.33997				RUNX1	0	1.24855																												GO:0044794	positive regulation by host of viral process	2/148	16/18670	0.00696368	0.0475802	0.034632	STOM/ANXA2	2	GO:0006487	protein N-linked glycosylation
			TOMM22	8.39049e-52	0.499112				PARP14	0	1.2351																												GO:0044827	modulation by host of viral genome replication	2/148	16/18670	0.00696368	0.0475802	0.034632	STOM/IFI27	2	GO:0002706	regulation of lymphocyte mediated immunity
			FAM200B	8.46727e-52	0.381482				ABCA1	0	1.23243																												GO:0050774	negative regulation of dendrite morphogenesis	2/148	16/18670	0.00696368	0.0475802	0.034632	YWHAH/PTEN	2	GO:0010821	regulation of mitochondrion organization
			NDUFA10	1.02191e-51	0.297412				STK17B	0	1.22507																												GO:0055012	ventricular cardiac muscle cell differentiation	2/148	16/18670	0.00696368	0.0475802	0.034632	MEF2C/LMNA	2	GO:0010256	endomembrane system organization
			PCMT1	1.27054e-51	0.770345				CHSY1	0	1.21654																												GO:0097067	cellular response to thyroid hormone stimulus	2/148	16/18670	0.00696368	0.0475802	0.034632	KLF9/LMO2	2	GO:0006979	response to oxidative stress
			FBL	2.16895e-51	0.723947				CEBPA	0	1.21645																												GO:0097091	synaptic vesicle clustering	2/148	16/18670	0.00696368	0.0475802	0.034632	CTNNB1/PTEN	2	GO:0050920	regulation of chemotaxis
			CCT8	1.07628e-50	1.30989				GPCPD1	0	1.20085																												GO:0060425	lung morphogenesis	3/148	50/18670	0.00728691	0.0495255	0.0360479	TGFBR2/SPRY1/CTNNB1	3	GO:0031341	regulation of cell killing
			RAD23A	1.56267e-50	0.367514				MICAL1	0	1.19974																												GO:0070671	response to interleukin-12	3/148	50/18670	0.00728691	0.0495255	0.0360479	MSN/JAK1/ANXA2	3	GO:0046916	cellular transition metal ion homeostasis
			RBM42	4.61753e-50	0.326473				STX7	0	1.18846																												GO:0016202	regulation of striated muscle tissue development	5/148	152/18670	0.00729445	0.0495255	0.0360479	MEF2C/TGFB1/TGFBR2/CTNNB1/PTEN	5	GO:0043487	regulation of RNA stability
			C17orf89	5.06396e-50	0.387813				SIPA1	0	1.17694																																					GO:1900024	regulation of substrate adhesion-dependent cell spreading
			TRMT112	1.50824e-49	0.649008				RNF213	0	1.17538																																					GO:0010742	macrophage derived foam cell differentiation
			MRPL51	2.01739e-49	0.510374				PAK1	0	1.17135																																					GO:0090077	foam cell differentiation
			SNRNP27	2.12214e-49	0.549989				EIF3L	0	1.16281																																					GO:0097242	amyloid-beta clearance
			CCNI	2.50242e-49	0.53088				DSE	0	1.15054																																					GO:0018108	peptidyl-tyrosine phosphorylation
			AP2M1	5.18466e-49	0.663328				NUDT16	0	1.15015																																					GO:0030225	macrophage differentiation
			BTF3L4	8.46386e-49	0.520561				PAG1	0	1.14768																																					GO:1903902	positive regulation of viral life cycle
			2021-09-07	1.48545e-48	0.268667				JDP2	0	1.14435																																					GO:0061515	myeloid cell development
			NUTF2	2.12507e-48	0.52497				PTPRJ	0	1.1439																																					GO:0043401	steroid hormone mediated signaling pathway
			PSMC1	8.49978e-48	0.524913				GCA	0	1.13999																																					GO:0010038	response to metal ion
			MRPS33	1.92793e-47	0.612058				ACSL4	0	1.13782																																					GO:0006643	membrane lipid metabolic process
			SOD1	2.23991e-47	1.07784				BMP2K	0	1.13765																																					GO:0048525	negative regulation of viral process
			SFPQ	6.2048e-47	0.319451				ITSN2	0	1.13743																																					GO:0046677	response to antibiotic
			NME4	2.66147e-46	0.522665				ERP44	0	1.13456																																					GO:0002449	lymphocyte mediated immunity
			VCAN	5.48617e-46	0.675654				TACC1	0	1.13033																																					GO:0001732	formation of cytoplasmic translation initiation complex
			BTF3	6.60242e-46	0.769579				CREBL2	0	1.12128																																					GO:0002475	antigen processing and presentation via MHC class Ib
			SBDS	8.20074e-46	0.317783				MYH9	0	1.11328																																					GO:0019377	glycolipid catabolic process
			MLF2	9.75757e-46	1.08471				MAP2K1	0	1.10168																																					GO:0034975	protein folding in endoplasmic reticulum
			APOA1BP	1.06064e-45	1.08968				ZFHX3	0	1.09781																																					GO:0001738	morphogenesis of a polarized epithelium
			GNB1	1.55439e-45	0.394802				ZNFX1	0	1.09637																																					GO:1901988	negative regulation of cell cycle phase transition
			OCIAD1	1.723e-45	0.629649				ARID5B	0	1.09414																																					GO:0018212	peptidyl-tyrosine modification
			DHX36	3.53325e-45	0.384361				STK4	0	1.09233																																					GO:0008380	RNA splicing
			SDF4	3.79841e-45	0.275779				TGFB1	0	1.08908																																					GO:0010952	positive regulation of peptidase activity
			TOMM20	6.78318e-45	0.990045				HLA-F	0	1.06692																																					GO:0032922	circadian regulation of gene expression
			RPL3	1.70067e-44	0.502631				DUSP23	0	1.05767																																					GO:0090174	organelle membrane fusion
			SCAND1	2.15715e-44	0.498062				ROCK1	0	1.05585																																					GO:0030183	B cell differentiation
			TROVE2	3.40146e-44	0.800466				EPB41L3	0	1.04102																																					GO:0055076	transition metal ion homeostasis
			CRIP2	4.94996e-44	1.3247				S100A4	0	1.02457																																					GO:1900026	positive regulation of substrate adhesion-dependent cell spreading
			RSF1	5.40442e-44	0.427479				IL17RA	0	1.01932																																					GO:0050730	regulation of peptidyl-tyrosine phosphorylation
			TUBB4B	8.10531e-44	0.562579				2021-09-06	0	1.00652																																					GO:1902743	regulation of lamellipodium organization
			USP22	1.39313e-43	0.568054				IGSF21	0	1.00193																																					GO:0050729	positive regulation of inflammatory response
			MDH1	6.85818e-43	0.738983				FOXN3	0	1.00029																																					GO:0046718	viral entry into host cell
			C11orf58	7.53743e-43	0.390763				SLC4A7	0	0.996219																																					GO:0098883	synapse pruning
			ALDOA	9.99943e-43	0.412136				CSNK1D	0	0.992006																																					GO:0030518	intracellular steroid hormone receptor signaling pathway
			WBP5	3.65788e-42	0.674245				PTPN18	0	0.990603																																					GO:0001782	B cell homeostasis
			PSMD13	1.12625e-41	0.472523				LY6E	0	0.985924																																					GO:1905476	negative regulation of protein localization to membrane
			DSTN	1.86294e-41	0.788526				CSK	0	0.975869																																					GO:0032703	negative regulation of interleukin-2 production
			S100A16	2.21882e-41	0.270772				RAPGEF1	0	0.974417																																					GO:0010639	negative regulation of organelle organization
			PARP1	2.84195e-41	0.533564				SERPING1	0	0.966333																																					GO:0043488	regulation of mRNA stability
			RPL37A	5.65931e-41	0.924301				2021-03-01	0	0.959529																																					GO:0032527	protein exit from endoplasmic reticulum
			EIF1B	6.53371e-41	0.390053				SH3KBP1	0	0.958835																																					GO:0009755	hormone-mediated signaling pathway
			MRPS21	1.4429e-40	0.820659				XAF1	0	0.944779																																					GO:0002244	hematopoietic progenitor cell differentiation
			XRCC6	3.21992e-40	0.291309				ARHGAP26	0	0.941493																																					GO:0006900	vesicle budding from membrane
			RPL15	2.17762e-39	1.10255				CREB3L2	0	0.941283																																					GO:0002707	negative regulation of lymphocyte mediated immunity
			DRAP1	8.18613e-39	0.285128				SLC43A2	0	0.923118																																					GO:0097352	autophagosome maturation
			SDHB	1.15864e-38	0.46051				IL10RB	0	0.92057																																					GO:0016042	lipid catabolic process
			ATP5F1	2.52125e-38	0.551117				EML4	0	0.903018																																					GO:0042089	cytokine biosynthetic process
			MIEN1	3.18031e-38	0.487465				MYO9B	0	0.893353																																					GO:0072593	reactive oxygen species metabolic process
			NDUFS7	5.97483e-38	0.599685				SDCCAG8	0	0.872059																																					GO:0002886	regulation of myeloid leukocyte mediated immunity
			POLR2I	6.47971e-38	0.439029				POU2F2	0	0.856537																																					GO:0043030	regulation of macrophage activation
			EID1	6.58047e-38	0.811382				WAS	0	0.852589																																					GO:0030260	entry into host cell
			RPL22	6.65032e-38	0.43169				DOCK10	0	0.843775																																					GO:0044409	entry into host
			DYNLRB1	7.30398e-38	0.820722				FMNL1	0	0.842252																																					GO:0051806	entry into cell of other organism involved in symbiotic interaction
			ATP5H	7.77466e-38	0.441842				PLEC	0	0.840479																																					GO:0051828	entry into other organism involved in symbiotic interaction
			NDUFA12	2.68609e-37	0.357478				EFHD2	0	0.840083																																					GO:0060135	maternal process involved in female pregnancy
			EIF2S2	4.69619e-37	0.335119				MFSD12	0	0.830403																																					GO:0000045	autophagosome assembly
			UPF3A	6.44106e-37	0.623162				GNAI2	0	0.820006																																					GO:0046634	regulation of alpha-beta T cell activation
			RALY	6.46804e-37	0.285609				SLC8A1	0	0.812326																																					GO:0071560	cellular response to transforming growth factor beta stimulus
			TMEM167A	1.38823e-36	0.370028				RABGAP1L	0	0.80344																																					GO:0042107	cytokine metabolic process
			PCSK1N	4.10393e-36	0.440304				FNIP2	0	0.802724																																					GO:0030149	sphingolipid catabolic process
			DEK	1.02497e-35	0.377353				CAST	0	0.802642																																					GO:0045648	positive regulation of erythrocyte differentiation
			PSMD4	1.29764e-35	0.689082				ATP13A3	0	0.802545																																					GO:0051048	negative regulation of secretion
			DYNC1LI2	2.3972e-35	0.493711				CHD1	0	0.797535																																					GO:0010951	negative regulation of endopeptidase activity
			C19orf43	2.61026e-35	0.42709				WIPF1	0	0.793863																																					GO:0070646	protein modification by small protein removal
			TCEAL4	3.00177e-35	0.586282				ELMO1	0	0.793249																																					GO:0051346	negative regulation of hydrolase activity
			RWDD1	5.69613e-35	0.449903				BTG1	0	0.792163																																					GO:0006906	vesicle fusion
			POLR2E	9.54474e-35	0.332109				CEP350	0	0.789068																																					GO:0090263	positive regulation of canonical Wnt signaling pathway
			DDT	1.2947e-34	0.397338				PLEKHO1	0	0.771199																																					GO:0051056	regulation of small GTPase mediated signal transduction
			GTF3C6	2.66961e-34	0.731728				SH3BP2	0	0.750637																																					GO:0030217	T cell differentiation
			RPL27	4.8522e-34	0.518889				STK38L	0	0.73743																																					GO:0002711	positive regulation of T cell mediated immunity
			PSMA4	5.83827e-34	0.535579				VPS13C	0	0.724573																																					GO:0009311	oligosaccharide metabolic process
			GTF2A2	7.94824e-34	0.464794				MAF	0	0.695525																																					GO:0097284	hepatocyte apoptotic process
			DECR1	1.49333e-33	0.765009				SAMD9L	0	0.691485																																					GO:1904951	positive regulation of establishment of protein localization
			XRCC5	1.5368e-33	0.733656				BASP1	0	0.668042																																					GO:0071353	cellular response to interleukin-4
			PAFAH1B1	1.71648e-33	0.322906				MAP3K2	0	0.628334																																					GO:0010878	cholesterol storage
			SUMF2	2.32526e-33	0.535158				ETV6	0	0.627686																																					GO:0043555	regulation of translation in response to stress
			CAMTA1	8.04654e-33	0.417338				MYCBP2	0	0.605976																																					GO:0045056	transcytosis
			RPS21	1.21813e-32	0.417595				PPP1R18	0	0.597787																																					GO:0071548	response to dexamethasone
			MRPL52	2.1357e-32	0.320147				ATM	0	0.590371																																					GO:0048608	reproductive structure development
			BAALC	2.54913e-32	0.34736				BAZ1A	0	0.552052																																					GO:0007041	lysosomal transport
			MIDN	4.29143e-32	0.313006				VASP	0	0.54809																																					GO:0043547	positive regulation of GTPase activity
			VDAC2	4.7211e-32	0.716734				LIMD2	0	0.492042																																					GO:0000380	alternative mRNA splicing, via spliceosome
			SNF8	5.21665e-32	0.294728				EVL	0	0.473833																																					GO:0000422	autophagy of mitochondrion
			YIPF3	1.35616e-31	0.740589				NUP214	0	0.35586																																					GO:0061726	mitochondrion disassembly
			MZT2A	1.68887e-31	0.339823				RAP1B	1.20714e-307	2.44646																																					GO:0014074	response to purine-containing compound
			RPL8	7.18644e-31	0.85699				FAM49A	4.53941e-307	1.17905																																					GO:0043123	positive regulation of I-kappaB kinase/NF-kappaB signaling
			ZCRB1	7.72062e-31	0.306142				CCNL1	8.01053e-307	1.82464																																					GO:0061136	regulation of proteasomal protein catabolic process
			DNAJC8	2.05035e-30	0.452781				PLTP	2.8746e-304	4.59093																																					GO:0009743	response to carbohydrate
			FAM127A	2.21597e-30	0.911496				C12orf75	5.48856e-304	2.24474																																					GO:1905037	autophagosome organization
			NDUFS2	3.17465e-30	0.826794				TMEM176A	3.45182e-299	2.77926																																					GO:0006890	retrograde vesicle-mediated transport, Golgi to ER
			CCT4	3.94048e-30	0.623807				RASSF4	1.86875e-298	1.92721																																					GO:0009299	mRNA transcription
			DYNC1I2	4.36181e-30	0.319319				CITED2	3.7242e-297	0.866092																																					GO:1901222	regulation of NIK/NF-kappaB signaling
			SMARCA5	5.59548e-30	0.346594				CHST11	1.59838e-294	0.625591																																					GO:2000045	regulation of G1/S transition of mitotic cell cycle
			HMGN3	7.86214e-30	0.682779				UBE2F	1.69651e-294	1.26347																																					GO:0035567	non-canonical Wnt signaling pathway
			RPS11	1.22488e-29	0.80303				DNM2	7.82179e-294	0.623995																																					GO:0071385	cellular response to glucocorticoid stimulus
			PRDX5	1.38786e-29	0.60381				EEF1B2	2.99928e-293	2.71988																																					GO:0048678	response to axon injury
			LUC7L3	2.07006e-29	0.845172				EIF2S3	8.93083e-293	1.72723																																					GO:0061458	reproductive system development
			POLR2K	3.00468e-29	0.653675				KRTCAP2	1.11725e-292	0.577232																																					GO:0001892	embryonic placenta development
			MORF4L2	4.73018e-29	0.263902				ADAM17	2.0256e-291	0.957357																																					GO:0000302	response to reactive oxygen species
			CNPY2	1.54142e-28	0.57599				ARHGEF6	2.18837e-291	1.18021																																					GO:0030835	negative regulation of actin filament depolymerization
			GLO1	1.67177e-28	0.373001				CTDSP1	3.15865e-291	1.02506																																					GO:0030890	positive regulation of B cell proliferation
			PGAM1	2.45675e-28	0.830641				ISCU	5.07655e-291	1.48737																																					GO:0006891	intra-Golgi vesicle-mediated transport
			CLIC4	4.80889e-28	0.370203				AAK1	1.42262e-290	0.33876																																					GO:0010591	regulation of lamellipodium assembly
			SPCS2	5.68041e-28	0.472042				BNIP2	2.81987e-289	1.70021																																					GO:0030851	granulocyte differentiation
			DPM3	5.93678e-28	0.347513				UBE2D3	1.20878e-288	1.90923																																					GO:0032633	interleukin-4 production
			RPL12	7.10144e-28	0.364958				TGIF1	3.02273e-288	2.12918																																					GO:0036003	positive regulation of transcription from RNA polymerase II promoter in response to stress
			RSL1D1	7.86672e-28	0.394998				TFRC	2.14141e-287	2.55425																																					GO:0032386	regulation of intracellular transport
			RPS3	8.00735e-28	0.405258				NAPA	3.69912e-285	0.682265																																					GO:0001961	positive regulation of cytokine-mediated signaling pathway
			MRPL55	1.30879e-27	0.443428				CYTH1	1.15862e-283	1.05743																																					GO:0009409	response to cold
			SEC11C	2.5526e-27	0.60071				GLTSCR2	5.23771e-280	1.30202																																					GO:0007173	epidermal growth factor receptor signaling pathway
			ARF4	4.79996e-27	0.460623				GLS	8.31124e-279	0.646168																																					GO:0010888	negative regulation of lipid storage
			CSNK1A1	8.09858e-27	0.633339				RAP2B	6.64815e-277	0.713244																																					GO:0044706	multi-multicellular organism process
			RPS28	1.87394e-26	0.280525				PRRC2C	2.80965e-272	0.624415																																					GO:0006417	regulation of translation
			TIMM8B	2.63353e-26	0.47172				SOCS3	3.18762e-272	1.84943																																					GO:0042178	xenobiotic catabolic process
			CIRBP	3.93892e-26	0.63939				PFN1	5.83552e-272	1.3023																																					GO:0042532	negative regulation of tyrosine phosphorylation of STAT protein
			UBE2E1	5.69936e-26	0.291952				MMD	1.89478e-271	1.62312																																					GO:1902947	regulation of tau-protein kinase activity
			CSNK2B	5.88983e-26	0.323369				PIAS1	4.02948e-270	1.32302																																					GO:0097237	cellular response to toxic substance
			GDI2	9.43808e-26	0.306491				CSNK1A1	4.34252e-270	0.91567																																					GO:1903531	negative regulation of secretion by cell
			ATP5C1	9.6445e-26	1.22159				SCAF11	1.09798e-269	0.757897																																					GO:0033120	positive regulation of RNA splicing
			DCTN2	5.22509e-25	0.350996				VMP1	1.893e-268	1.70517																																					GO:0070670	response to interleukin-4
			NDUFB3	7.06036e-25	0.490624				JMJD1C	2.01118e-268	0.769518																																					GO:1900034	regulation of cellular response to heat
			MRPS18C	1.64095e-24	0.387967				ERICH1	4.32556e-268	1.13413																																					GO:0042113	B cell activation
			UBE2L3	4.17545e-24	0.330842				CD276	3.27184e-264	1.56767																																					GO:1901987	regulation of cell cycle phase transition
			EIF3M	7.39107e-24	0.336609				TAB2	5.98708e-263	0.716465																																					GO:0002709	regulation of T cell mediated immunity
			RPS15	2.41729e-23	0.818466				PIM3	9.16882e-262	0.721541																																					GO:0033157	regulation of intracellular protein transport
			COX5A	3.45827e-23	0.771291				GALNT2	1.67134e-260	0.94458																																					GO:0010466	negative regulation of peptidase activity
			MAP1B	4.51774e-23	0.332297				FAM53C	9.9995e-260	1.1167																																					GO:1903509	liposaccharide metabolic process
			TAF7	8.54322e-23	1.00825				MTDH	1.92348e-259	0.440926																																					GO:0010950	positive regulation of endopeptidase activity
			ANP32B	2.51792e-22	0.38782				ATP6AP1	2.62831e-257	1.52008																																					GO:0021762	substantia nigra development
			MRPL20	5.22624e-22	0.364138				RNF13	6.53198e-255	1.23719																																					GO:0050850	positive regulation of calcium-mediated signaling
			RPS7	6.35584e-22	0.484206				EIF3A	1.47441e-254	1.0609																																					GO:0001558	regulation of cell growth
			PRELID1	1.01481e-21	0.567946				ATP6V0D1	1.80291e-254	1.283																																					GO:0045930	negative regulation of mitotic cell cycle
			PHB2	2.27468e-21	0.931859				CD81	2.59041e-254	1.38029																																					GO:1903844	regulation of cellular response to transforming growth factor beta stimulus
			BZW1	3.65545e-21	0.281716				CIB1	5.34839e-254	1.39191																																					GO:0032673	regulation of interleukin-4 production
			PPP1CC	4.97591e-21	0.348833				CDV3	6.14684e-253	0.957104																																					GO:2000144	positive regulation of DNA-templated transcription, initiation
			EWSR1	6.20732e-21	0.447448				ORMDL2	1.03456e-252	0.722718																																					GO:0030521	androgen receptor signaling pathway
			HSPA9	7.82837e-21	0.38247				SNX5	1.22664e-252	1.3264																																					GO:0071384	cellular response to corticosteroid stimulus
			SON	1.83367e-20	0.257864				DDX3X	2.49333e-249	1.94988																																					GO:0031532	actin cytoskeleton reorganization
			METTL9	2.41443e-20	0.256678				RPS24	1.18401e-248	1.18725																																					GO:0032649	regulation of interferon-gamma production
			PNKD	3.57483e-20	0.319772				NBEAL1	1.65302e-248	0.350813																																					GO:0097006	regulation of plasma lipoprotein particle levels
			VKORC1	7.92441e-20	0.351022				ATP6V0B	2.43136e-247	2.17852																																					GO:1903426	regulation of reactive oxygen species biosynthetic process
			EIF4A2	1.59584e-19	0.721294				NR1H2	6.46778e-247	1.22313																																					GO:0010592	positive regulation of lamellipodium assembly
			RTF1	1.79145e-19	0.274306				SETX	4.75109e-246	0.819038																																					GO:0050860	negative regulation of T cell receptor signaling pathway
			SEPW1	2.03822e-19	0.386429				MTSS1	7.79143e-246	0.997887																																					GO:1903978	regulation of microglial cell activation
			2021-09-02	2.74221e-19	0.713607				OXA1L	2.63353e-243	1.78943																																					GO:0046466	membrane lipid catabolic process
			RAB11B	3.88191e-19	0.366957				LPL	3.17865e-242	1.31899																																					GO:0070423	nucleotide-binding oligomerization domain containing signaling pathway
			DCXR	1.09873e-18	0.522933				DBNL	5.55258e-242	1.69567																																					GO:0007259	JAK-STAT cascade
			NFIA	1.32146e-18	0.25121				PDE4B	1.34119e-241	1.72358																																					GO:0016049	cell growth
			SUMO1	1.73911e-18	0.675156				EEF1A1	1.96016e-240	1.5431																																					GO:0071479	cellular response to ionizing radiation
			C19orf53	1.93763e-18	0.294179				SRRM2	2.32455e-240	0.945909																																					GO:0034599	cellular response to oxidative stress
			TMEM30A	4.53771e-18	0.333767				NAP1L1	3.57545e-240	1.21142																																					GO:0050708	regulation of protein secretion
			RPL23A	7.16622e-18	0.686389				PNRC2	2.13451e-239	2.15144																																					GO:0051090	regulation of DNA-binding transcription factor activity
			FUNDC2	8.26377e-18	0.363637				LPIN2	5.02566e-239	0.622611																																					GO:1905952	regulation of lipid localization
			RBX1	9.60022e-18	0.321281				EZR	1.1286e-238	2.3046																																					GO:0051384	response to glucocorticoid
			METAP2	3.25956e-17	0.35995				RNF145	2.1377e-238	0.374507																																					GO:0002223	stimulatory C-type lectin receptor signaling pathway
			RPL10A	3.66503e-17	0.281615				CHD2	1.30035e-236	1.04185																																					GO:0030307	positive regulation of cell growth
			TMEM14B	4.42062e-17	0.403939				IL1RAP	1.46382e-236	1.4382																																					GO:0051100	negative regulation of binding
			HSD17B10	6.17596e-17	0.563636				FOSL2	2.86512e-235	0.897285																																					GO:0070228	regulation of lymphocyte apoptotic process
			RAB6A	2.01603e-16	0.578				ZEB2	6.3804e-235	0.696192																																					GO:0048284	organelle fusion
			PHLDA1	2.23856e-16	0.565086				USP4	1.35456e-231	1.57981																																					GO:0002285	lymphocyte activation involved in immune response
			WSB1	2.29699e-16	0.481259				IRS2	3.73869e-231	0.713584																																					GO:0050769	positive regulation of neurogenesis
			ATP5D	6.86661e-16	0.653807				ACTR3	5.95756e-231	1.83336																																					GO:0001667	ameboidal-type cell migration
			TRA2A	1.14946e-15	0.716508				ITGB1	1.6298e-230	1.11297																																					GO:0045408	regulation of interleukin-6 biosynthetic process
			CAMLG	1.54549e-15	0.594273				EIF4E	7.74379e-230	1.12291																																					GO:1902745	positive regulation of lamellipodium organization
			DUT	1.71394e-15	0.372925				SEC11A	1.27695e-229	1.92402																																					GO:0030224	monocyte differentiation
			TMEM147	1.8506e-15	0.630107				TMED5	1.8824e-227	0.966053																																					GO:0035872	nucleotide-binding domain, leucine rich repeat containing receptor signaling pathway
			BSG	2.46745e-15	0.915241				SERTAD1	2.87755e-227	2.10561																																					GO:1903131	mononuclear cell differentiation
			SEC61A1	3.13597e-15	0.495183				IFITM3	1.50813e-226	2.11515																																					GO:0042035	regulation of cytokine biosynthetic process
			LINC00493	3.77955e-15	0.495274				ZFP36L2	2.1777e-226	1.66823																																					GO:0046637	regulation of alpha-beta T cell differentiation
			PSMA3	5.1286e-15	0.668731				KIAA1033	1.17402e-225	0.992719																																					GO:1904377	positive regulation of protein localization to cell periphery
			USMG5	5.18921e-15	0.299119				EPS8	3.73881e-225	0.738099																																					GO:0010972	negative regulation of G2/M transition of mitotic cell cycle
			EGR1	5.65248e-15	0.717996				ERCC1	1.03831e-224	1.40379																																					GO:0031346	positive regulation of cell projection organization
			EIF3D	8.26412e-15	0.452697				EIF1	1.12086e-224	2.71019																																					GO:1903845	negative regulation of cellular response to transforming growth factor beta stimulus
			SRSF11	1.2586e-14	0.380505				DDIT4	1.45948e-223	2.98578																																					GO:0001779	natural killer cell differentiation
			RPL38	1.47223e-14	0.49174				IQGAP1	1.45624e-222	0.484344																																					GO:0006622	protein targeting to lysosome
			RPL7	2.05164e-14	1.15542				FAM96A	1.54612e-222	1.54799																																					GO:0007035	vacuolar acidification
			FGD5-AS1	4.48327e-14	0.25218				KLHL5	3.11595e-222	0.649192																																					GO:0035455	response to interferon-alpha
			RPL23	5.22221e-14	0.50082				RAB1A	1.16019e-220	2.08816																																					GO:0019216	regulation of lipid metabolic process
			PPP2CA	5.73471e-14	0.401202				ARF6	1.56286e-220	0.603955																																					GO:0042771	intrinsic apoptotic signaling pathway in response to DNA damage by p53 class mediator
			RPL35	9.6463e-14	0.57291				RAB31	1.40933e-219	1.02078																																					GO:0006892	post-Golgi vesicle-mediated transport
			ECH1	1.45306e-13	0.761702				EIF3E	1.54718e-218	1.47203																																					GO:0007584	response to nutrient
			TCEA1	1.75298e-13	0.408137				ABR	5.27317e-218	0.841278																																					GO:0034605	cellular response to heat
			DDX18	5.83675e-13	0.294022				SSR1	1.528e-217	0.709852																																					GO:2000377	regulation of reactive oxygen species metabolic process
			ERGIC3	9.60397e-13	0.69992				YPEL5	5.04453e-217	1.66737																																					GO:0043491	protein kinase B signaling
			DAD1	1.76485e-12	0.339265				YME1L1	2.85274e-216	0.299824																																					GO:0030032	lamellipodium assembly
			PSMC5	3.26632e-12	0.488664				EIF5	4.02211e-216	1.02786																																					GO:0036498	IRE1-mediated unfolded protein response
			RSRC2	4.24115e-12	0.383645				SFT2D1	2.23804e-215	1.71651																																					GO:0045600	positive regulation of fat cell differentiation
			TSPAN3	5.45056e-12	0.722654				CHKA	3.9498e-215	1.48223																																					GO:0045670	regulation of osteoclast differentiation
			SAP18	5.92574e-12	0.331164				ARL6IP5	2.20891e-214	1.59981																																					GO:0010507	negative regulation of autophagy
			CLNS1A	1.94294e-11	0.991507				CRTAP	2.23615e-213	0.720488																																					GO:0006623	protein targeting to vacuole
			EEF1D	7.61674e-11	0.454819				ARPC5	7.05362e-213	1.71957																																					GO:0006470	protein dephosphorylation
			ARF1	8.37015e-11	0.417309				LAP3	2.16334e-212	2.345																																					GO:0002220	innate immune response activating cell surface receptor signaling pathway
			RPL4	1.52601e-10	1.11691				JOSD1	3.81758e-211	0.623501																																					GO:2000736	regulation of stem cell differentiation
			SRSF6	1.8255e-10	0.575786				UBXN2B	2.91765e-210	0.783546																																					GO:0030970	retrograde protein transport, ER to cytosol
			PCNP	5.51741e-10	0.370184				RHOQ	2.02394e-209	0.643996																																					GO:0042226	interleukin-6 biosynthetic process
			CCDC88A	5.9448e-10	0.322144				PDXK	2.65049e-209	0.426848																																					GO:1903513	endoplasmic reticulum to cytosol transport
			NEDD8	1.00345e-09	0.466615				UBAC2	2.69502e-209	1.05089																																					GO:0043406	positive regulation of MAP kinase activity
			RPL19	1.08927e-09	0.460641				ZC3HAV1	3.85563e-208	1.42244																																					GO:0032781	positive regulation of ATPase activity
			MAGED2	1.11548e-09	1.27092				SLC39A1	3.06634e-207	1.36257																																					GO:0043277	apoptotic cell clearance
			UBE2D2	1.18404e-09	0.310497				ANKRD11	3.39189e-207	0.587393																																					GO:0043300	regulation of leukocyte degranulation
			COX4I1	1.34714e-09	0.43098				DDX5	3.43616e-206	2.08973																																					GO:0060711	labyrinthine layer development
			ST13	1.53205e-09	0.608519				GTF2B	3.75023e-206	1.78586																																					GO:0042100	B cell proliferation
			RPL5	1.9858e-09	1.30606				ANXA5	3.94057e-206	2.49416																																					GO:0045069	regulation of viral genome replication
			RPL18A	2.01817e-09	0.745985				MAGT1	4.49314e-205	1.26351																																					GO:0045580	regulation of T cell differentiation
			TUFM	2.73547e-09	0.530598				JAK1	1.67203e-204	0.897682																																					GO:0002456	T cell mediated immunity
			NDUFB8	2.76776e-09	0.71428				HTRA1	3.6367e-203	1.21516																																					GO:0051047	positive regulation of secretion
			EIF3E	3.71081e-09	0.38899				FOS	2.1419e-202	4.68468																																					GO:0002576	platelet degranulation
			UQCRC2	6.39852e-09	0.689021				BAZ2B	3.31033e-201	0.648637																																					GO:0042159	lipoprotein catabolic process
			UBE2N	7.20288e-09	0.422665				EIF4B	2.23897e-200	1.21777																																					GO:0045410	positive regulation of interleukin-6 biosynthetic process
			ARL6IP1	1.05096e-08	0.907128				GABARAPL1	8.99301e-198	1.3766																																					GO:0060339	negative regulation of type I interferon-mediated signaling pathway
			MORF4L1	1.20026e-08	0.491538				PPP1R10	4.50171e-197	1.08329																																					GO:0032729	positive regulation of interferon-gamma production
			MRPL41	1.21487e-08	0.401155				MLX	9.33756e-197	1.45654																																					GO:0050854	regulation of antigen receptor-mediated signaling pathway
			RPL18	1.63385e-08	0.747353				SRRM1	1.05982e-194	0.376235																																					GO:0010508	positive regulation of autophagy
			BRK1	2.1677e-08	0.448036				NEU1	1.54684e-194	2.25981																																					GO:0097529	myeloid leukocyte migration
			FAM195B	3.61197e-08	0.45099				RPL4	2.34063e-194	1.14955																																					GO:0016999	antibiotic metabolic process
			NDFIP1	4.45919e-08	0.273758				GGA1	5.28172e-194	1.24293																																					GO:0042094	interleukin-2 biosynthetic process
			RBPJ	4.61099e-08	0.599409				IL6ST	1.29242e-193	1.45012																																					GO:0045649	regulation of macrophage differentiation
			RPS8	4.71615e-08	0.856611				RPL28	3.63472e-193	1.04047																																					GO:0048305	immunoglobulin secretion
			EIF3H	1.17134e-07	0.72567				CTSA	4.59126e-193	2.10895																																					GO:0048010	vascular endothelial growth factor receptor signaling pathway
			RPS3A	1.25218e-07	0.615311				BRD2	7.84151e-192	1.37041																																					GO:0097327	response to antineoplastic agent
			TAX1BP1	1.63371e-07	0.365727				NIPBL	2.62286e-191	0.500243																																					GO:0045022	early endosome to late endosome transport
			GPBP1	1.68206e-07	0.273982				PPP1R15B	3.26709e-190	1.72921																																					GO:0051693	actin filament capping
			PAIP2	1.68868e-07	0.673502				RPL5	2.37775e-188	1.05214																																					GO:0001912	positive regulation of leukocyte mediated cytotoxicity
			RPLP2	1.69362e-07	0.284687				CEP170	7.06493e-188	0.748215																																					GO:1903078	positive regulation of protein localization to plasma membrane
			FKBP1A	1.75479e-07	0.404493				C17orf62	6.56736e-187	1.64293																																					GO:0046638	positive regulation of alpha-beta T cell differentiation
			RSL24D1	1.76074e-07	0.643043				LRP1	7.85735e-186	0.682057																																					GO:0048871	multicellular organismal homeostasis
			GOLIM4	3.28405e-07	0.255409				GRINA	4.80195e-185	0.701071																																					GO:0010743	regulation of macrophage derived foam cell differentiation
			C14orf2	4.48219e-07	0.518469				PDCD4	3.04459e-184	1.02554																																					GO:0032743	positive regulation of interleukin-2 production
			POLR2J3	5.64641e-07	0.253223				SMS	3.14389e-184	1.10019																																					GO:0050690	regulation of defense response to virus by virus
			EIF3F	6.24588e-07	0.439303				IFI44	3.73027e-183	1.91255																																					GO:0050869	negative regulation of B cell activation
			ITGB8	6.25749e-07	0.341225				OFD1	3.9452e-183	0.393883																																					GO:0071549	cellular response to dexamethasone stimulus
			HM13	7.57286e-07	0.344699				GCC2	3.60259e-182	0.417677																																					GO:0006687	glycosphingolipid metabolic process
			VPS28	8.47e-07	0.651759				ANAPC16	4.52499e-182	0.561846																																					GO:0045428	regulation of nitric oxide biosynthetic process
			RAB14	9.01344e-07	0.273829				TRAM1	1.51435e-181	1.24343																																					GO:0051897	positive regulation of protein kinase B signaling
			TMED2	1.37101e-06	0.297894				ANXA7	1.03259e-178	1.33809																																					GO:0032102	negative regulation of response to external stimulus
			RPS14	2.47389e-06	0.474072				GNS	1.20773e-178	1.47255																																					GO:0002791	regulation of peptide secretion
			TSC22D1	2.61107e-06	1.54265				YTHDF3	1.30788e-178	0.844498																																					GO:0030168	platelet activation
			RPLP0	2.76839e-06	1.61015				RPL36A	2.22632e-178	0.859965																																					GO:0000377	RNA splicing, via transesterification reactions with bulged adenosine as nucleophile
			TCF25	5.93099e-06	0.277898				POLR1D	5.19891e-178	1.34265																																					GO:0000398	mRNA splicing, via spliceosome
			NOP10	6.20147e-06	0.323362				GNAI3	1.75829e-177	1.20077																																					GO:0033344	cholesterol efflux
			PDCD6	1.51397e-05	0.731609				ARPC4	5.21682e-177	1.61771																																					GO:0060760	positive regulation of response to cytokine stimulus
			YWHAZ	2.93048e-05	0.275099				GPX3	1.91674e-176	0.284045																																					GO:0051607	defense response to virus
			OST4	3.37551e-05	0.260193				DNAJC3	1.50822e-175	0.652148																																					GO:0031124	mRNA 3'-end processing
			SIVA1	3.77844e-05	0.323789				USF2	1.7755e-175	0.390731																																					GO:0072666	establishment of protein localization to vacuole
			CHMP2A	4.18977e-05	0.413572				ISG20L2	2.18019e-175	0.766158																																					GO:1903050	regulation of proteolysis involved in cellular protein catabolic process
			RPL36	5.81125e-05	0.254509				GSTM4	7.41163e-175	1.51507																																					GO:0017015	regulation of transforming growth factor beta receptor signaling pathway
			FIS1	6.32642e-05	0.401056				HSPH1	3.82107e-174	1.76429																																					GO:0031330	negative regulation of cellular catabolic process
			RABAC1	0.000111382	0.531393				HLA-A	2.11455e-173	1.65341																																					GO:0097696	STAT cascade
			AKAP9	0.000113881	0.495029				SPRED1	8.12209e-173	0.404577																																					GO:0009746	response to hexose
			PRMT2	0.000123587	0.468104				ADIPOR1	9.08118e-173	1.44749																																					GO:1902806	regulation of cell cycle G1/S phase transition
			ORMDL1	0.00016148	0.356991				C20orf27	1.58309e-172	1.17854																																					GO:0010499	proteasomal ubiquitin-independent protein catabolic process
			SCARB2	0.000215091	0.414295				QARS	1.93568e-172	1.3667																																					GO:0032373	positive regulation of sterol transport
			CHMP5	0.00022401	0.392584				SQSTM1	2.42122e-171	1.59533																																					GO:0032376	positive regulation of cholesterol transport
			RPS27L	0.000254378	0.34085				CKLF	2.16658e-170	0.656011																																					GO:0032753	positive regulation of interleukin-4 production
			HIGD2A	0.000341749	0.433569				IDS	7.92591e-170	1.16876																																					GO:0042401	cellular biogenic amine biosynthetic process
			UXT	0.000615286	0.298455				OS9	3.18512e-169	1.3966																																					GO:0060055	angiogenesis involved in wound healing
			NDUFV2	0.00074462	0.752433				RAC1	4.43684e-169	1.24778																																					GO:0009791	post-embryonic development
			PPA1	0.00107809	0.577985				RPS3	4.86962e-169	1.217																																					GO:0034103	regulation of tissue remodeling
			UFC1	0.00165257	0.430914				NXF1	2.12072e-168	1.49188																																					GO:0061097	regulation of protein tyrosine kinase activity
			BEX4	0.00166716	0.857119				CCND3	1.45681e-167	1.1105																																					GO:0010875	positive regulation of cholesterol efflux
			ARPP19	0.00177435	0.317964				EPC1	9.17893e-166	0.435659																																					GO:0010885	regulation of cholesterol storage
			ESD	0.00189156	0.309922				RHOA	1.26511e-165	2.27672																																					GO:0055119	relaxation of cardiac muscle
			SYF2	0.00343022	0.294049				PDIA3	2.84044e-165	1.58282																																					GO:0000375	RNA splicing, via transesterification reactions
			RPL11	0.00475234	0.437988				FNIP1	4.83878e-164	0.346256																																					GO:0070374	positive regulation of ERK1 and ERK2 cascade
			TAOK3	0.00609336	0.552868				HNRNPF	8.77075e-164	1.68079																																					GO:0002888	positive regulation of myeloid leukocyte mediated immunity
			UBXN1	0.00940894	0.35601				SLC11A2	9.18588e-164	1.26141																																					GO:0050663	cytokine secretion
									PLEKHA2	1.78944e-163	0.320693																																					GO:1902041	regulation of extrinsic apoptotic signaling pathway via death domain receptors
									WSB1	6.54844e-163	1.03455																																					GO:1903034	regulation of response to wounding
									MT1X	1.80542e-162	0.463844																																					GO:0033143	regulation of intracellular steroid hormone receptor signaling pathway
									PHF20	2.64352e-161	0.535364																																					GO:0072332	intrinsic apoptotic signaling pathway by p53 class mediator
									VPS26A	6.46255e-161	0.981972																																					GO:0006664	glycolipid metabolic process
									NCOR2	9.03883e-161	0.286999																																					GO:0006631	fatty acid metabolic process
									TUBGCP2	4.63999e-160	0.451118																																					GO:0031343	positive regulation of cell killing
									UBE2J1	8.47471e-160	0.673502																																					GO:0042989	sequestering of actin monomers
									TMEM219	1.26109e-159	1.52499																																					GO:0051014	actin filament severing
									SRGAP1	5.63077e-158	0.805675																																					GO:0051409	response to nitrosative stress
									ATP2B1	7.84346e-158	0.503616																																					GO:0070099	regulation of chemokine-mediated signaling pathway
									TBRG1	1.37688e-157	0.498525																																					GO:0097048	dendritic cell apoptotic process
									POLR2A	2.77389e-157	0.48081																																					GO:2000668	regulation of dendritic cell apoptotic process
									HNMT	3.16641e-157	0.775219																																					GO:0000082	G1/S transition of mitotic cell cycle
									TMEM123	7.5289e-157	0.61922																																					GO:0043124	negative regulation of I-kappaB kinase/NF-kappaB signaling
									WNK1	6.72581e-156	0.347191																																					GO:1990090	cellular response to nerve growth factor stimulus
									DNTTIP2	1.59817e-154	1.26929																																					GO:2001238	positive regulation of extrinsic apoptotic signaling pathway
									GNG7	2.75029e-154	0.281511																																					GO:0002705	positive regulation of leukocyte mediated immunity
									GOLGB1	5.01887e-154	0.472915																																					GO:0007565	female pregnancy
									GOLGA4	6.89943e-154	0.65531																																					GO:0050731	positive regulation of peptidyl-tyrosine phosphorylation
									PPP1CA	1.62314e-153	1.19073																																					GO:0045124	regulation of bone resorption
									ITGAV	2.44911e-153	0.48343																																					GO:1903578	regulation of ATP metabolic process
									CDC37	2.51663e-153	1.53271																																					GO:0030301	cholesterol transport
									SLTM	3.737e-153	0.499351																																					GO:0042130	negative regulation of T cell proliferation
									ZFAND5	9.04207e-153	2.21167																																					GO:1901654	response to ketone
									RPL36AL	9.52883e-153	1.40827																																					GO:1903532	positive regulation of secretion by cell
									DDX27	3.8531e-152	0.384364																																					GO:0034381	plasma lipoprotein particle clearance
									GPR137B	4.10686e-152	0.468735																																					GO:0070227	lymphocyte apoptotic process
									TMBIM6	3.98236e-151	1.68259																																					GO:0032814	regulation of natural killer cell activation
									PLA2G16	1.36152e-150	0.843477																																					GO:0051085	chaperone cofactor-dependent protein refolding
									PLEKHB2	1.83279e-150	0.816272																																					GO:0006140	regulation of nucleotide metabolic process
									CDC42SE1	2.22255e-149	1.64338																																					GO:0002861	regulation of inflammatory response to antigenic stimulus
									NAA20	5.55633e-149	2.24659																																					GO:0009309	amine biosynthetic process
									RPS12	8.99301e-149	2.18234																																					GO:0033119	negative regulation of RNA splicing
									SRSF7	2.21351e-147	1.24557																																					GO:0046426	negative regulation of JAK-STAT cascade
									PIP4K2A	4.1121e-147	0.301261																																					GO:1903649	regulation of cytoplasmic transport
									BLOC1S2	1.72588e-146	0.486034																																					GO:2000178	negative regulation of neural precursor cell proliferation
									USP9X	3.48834e-146	0.728649																																					GO:0051817	modification of morphology or physiology of other organism involved in symbiotic interaction
									AFF4	5.98331e-145	0.606717																																					GO:1903828	negative regulation of cellular protein localization
									RBM39	1.01861e-144	0.818661																																					GO:0032873	negative regulation of stress-activated MAPK cascade
									AUP1	1.60817e-144	1.35442																																					GO:0070303	negative regulation of stress-activated protein kinase signaling cascade
									RPL3	4.88753e-144	1.69768																																					GO:0043433	negative regulation of DNA-binding transcription factor activity
									N4BP2L2	1.52752e-143	0.484959																																					GO:0009895	negative regulation of catabolic process
									ATP6V1C1	1.54643e-143	0.679439																																					GO:0051896	regulation of protein kinase B signaling
									ATP1A1	1.85602e-143	0.836784																																					GO:0043687	post-translational protein modification
									SPPL2A	1.30371e-141	1.21232																																					GO:0043462	regulation of ATPase activity
									TTYH3	2.12449e-140	0.572935																																					GO:0048194	Golgi vesicle budding
									ATP6AP2	4.38033e-140	1.62178																																					GO:0034284	response to monosaccharide
									FMNL2	1.50259e-139	0.352349																																					GO:0061351	neural precursor cell proliferation
									AIDA	5.76206e-139	0.86979																																					GO:0006901	vesicle coating
									SEC14L1	6.06357e-139	1.87503																																					GO:0032720	negative regulation of tumor necrosis factor production
									ATP2C1	1.11382e-138	1.08147																																					GO:0034121	regulation of toll-like receptor signaling pathway
									BAX	1.77968e-138	0.599786																																					GO:0072673	lamellipodium morphogenesis
									RPL10A	4.60446e-137	1.67965																																					GO:1903975	regulation of glial cell migration
									RAB5C	2.13663e-136	0.954628																																					GO:2000641	regulation of early endosome to late endosome transport
									COPA	4.96761e-136	0.692187																																					GO:2001267	regulation of cysteine-type endopeptidase activity involved in apoptotic signaling pathway
									METTL7A	5.19421e-136	0.928326																																					GO:0032609	interferon-gamma production
									SUMO3	7.71199e-136	0.661114																																					GO:2000379	positive regulation of reactive oxygen species metabolic process
									PRPF38B	1.29582e-133	0.652063																																					GO:0030111	regulation of Wnt signaling pathway
									PIK3R1	9.04766e-133	0.407449																																					GO:0051592	response to calcium ion
									TANK	2.00003e-132	0.93036																																					GO:0030512	negative regulation of transforming growth factor beta receptor signaling pathway
									PCF11	5.19344e-132	0.670379																																					GO:0060761	negative regulation of response to cytokine stimulus
									RPS9	5.38079e-132	1.59162																																					GO:0032652	regulation of interleukin-1 production
									LASP1	1.12331e-131	0.932098																																					GO:0000086	G2/M transition of mitotic cell cycle
									NUFIP2	1.13991e-131	0.547312																																					GO:2001244	positive regulation of intrinsic apoptotic signaling pathway
									UBB	4.15284e-131	0.463429																																					GO:1904950	negative regulation of establishment of protein localization
									MED29	2.00734e-130	0.921112																																					GO:0097028	dendritic cell differentiation
									STAT3	4.55286e-130	1.0337																																					GO:1903306	negative regulation of regulated secretory pathway
									ADAM9	6.84366e-130	1.42255																																					GO:0051092	positive regulation of NF-kappaB transcription factor activity
									CLK1	5.84537e-129	1.88327																																					GO:0009100	glycoprotein metabolic process
									ETNK1	7.00725e-129	0.923185																																					GO:0001731	formation of translation preinitiation complex
									GTF3A	1.47076e-128	1.07804																																					GO:0002604	regulation of dendritic cell antigen processing and presentation
									RPL12	1.73414e-128	1.55563																																					GO:0043619	regulation of transcription from RNA polymerase II promoter in response to oxidative stress
									APRT	2.59799e-128	1.09241																																					GO:0048548	regulation of pinocytosis
									CHD9	3.02633e-128	0.281256																																					GO:0090084	negative regulation of inclusion body assembly
									RPL10	5.74472e-128	1.41499																																					GO:1900102	negative regulation of endoplasmic reticulum unfolded protein response
									LMBRD1	2.14927e-127	0.728097																																					GO:1903977	positive regulation of glial cell migration
									SLC38A2	6.76529e-126	1.29412																																					GO:1905245	regulation of aspartic-type peptidase activity
									BEST1	1.07354e-125	0.383795																																					GO:0032637	interleukin-8 production
									TMEM165	3.57185e-125	1.04622																																					GO:1905954	positive regulation of lipid localization
									LENG8	2.81926e-124	0.282453																																					GO:0042180	cellular ketone metabolic process
									FNDC3A	5.2242e-123	0.639865																																					GO:0032612	interleukin-1 production
									ACAA2	8.4507e-123	1.32854																																					GO:0046631	alpha-beta T cell activation
									RCC2	1.594e-122	0.758045																																					GO:0045444	fat cell differentiation
									JMJD6	1.94686e-122	1.45685																																					GO:1901655	cellular response to ketone
									NR3C1	2.58167e-122	0.70552																																					GO:0014812	muscle cell migration
									APPL1	2.66487e-122	0.273628																																					GO:1901800	positive regulation of proteasomal protein catabolic process
									NUCB1	6.3299e-122	1.00925																																					GO:0031960	response to corticosteroid
									LPP	1.32379e-121	0.291041																																					GO:0031529	ruffle organization
									HM13	3.75044e-121	1.14733																																					GO:1990089	response to nerve growth factor
									KLF3	2.61359e-120	0.723725																																					GO:0090114	COPII-coated vesicle budding
									TMEM70	1.19869e-119	1.34194																																					GO:1903556	negative regulation of tumor necrosis factor superfamily cytokine production
									NEMF	5.46948e-119	0.675511																																					GO:0045453	bone resorption
									HELZ	8.28848e-119	0.400738																																					GO:0070265	necrotic cell death
									PEPD	1.62812e-118	1.0958																																					GO:0016052	carbohydrate catabolic process
									ME2	2.00228e-117	0.730706																																					GO:0031589	cell-substrate adhesion
									SRA1	2.30666e-117	0.833523																																					GO:0031333	negative regulation of protein complex assembly
									SELT	2.86777e-117	1.22233																																					GO:0007569	cell aging
									HMGA1	5.68348e-117	0.327195																																					GO:0016601	Rac protein signal transduction
									MAX	3.78457e-116	0.591916																																					GO:0034205	amyloid-beta formation
									RNH1	2.6364e-115	1.27803																																					GO:0045920	negative regulation of exocytosis
									PRDX3	2.95786e-115	1.21204																																					GO:0002902	regulation of B cell apoptotic process
									DDX24	1.02385e-114	0.397198																																					GO:0035994	response to muscle stretch
									MIER1	1.33681e-114	0.317726																																					GO:0006970	response to osmotic stress
									APLP2	4.04906e-114	1.25287																																					GO:1901879	regulation of protein depolymerization
									DDAH2	6.50282e-114	1.17908																																					GO:0034383	low-density lipoprotein particle clearance
									PTEN	1.04899e-113	0.465416																																					GO:1902750	negative regulation of cell cycle G2/M phase transition
									GSTK1	1.86704e-113	1.33276																																					GO:0009408	response to heat
									PSME1	2.29048e-113	1.3392																																					GO:0051125	regulation of actin nucleation
									ARF1	4.43998e-113	1.31735																																					GO:0032715	negative regulation of interleukin-6 production
									RRP7A	8.8412e-113	0.336993																																					GO:0050732	negative regulation of peptidyl-tyrosine phosphorylation
									PCM1	1.09224e-112	0.331374																																					GO:0071320	cellular response to cAMP
									ZFAND6	1.2959e-112	0.940778																																					GO:0035821	modification of morphology or physiology of other organism
									UBL3	2.01626e-112	0.817233																																					GO:0032371	regulation of sterol transport
									MT2A	2.09044e-112	2.27069																																					GO:0032374	regulation of cholesterol transport
									AP2A2	1.00549e-111	0.266282																																					GO:0042982	amyloid precursor protein metabolic process
									SPCS3	4.46461e-111	0.683446																																					GO:0034404	nucleobase-containing small molecule biosynthetic process
									MAPRE1	4.01766e-110	1.31181																																					GO:0002286	T cell activation involved in immune response
									MAF1	1.33334e-109	0.743968																																					GO:0031146	SCF-dependent proteasomal ubiquitin-dependent protein catabolic process
									GNAQ	3.3019e-109	0.324451																																					GO:0051017	actin filament bundle assembly
									GGNBP2	5.30224e-109	0.948744																																					GO:0010828	positive regulation of glucose transmembrane transport
									LRP10	1.11751e-108	0.496079																																					GO:0042987	amyloid precursor protein catabolic process
									CAPZA2	4.72991e-108	1.33309																																					GO:0014015	positive regulation of gliogenesis
									RPS4X	7.28366e-108	1.73611																																					GO:0032677	regulation of interleukin-8 production
									LEPROT	1.46551e-107	0.681871																																					GO:0048199	vesicle targeting, to, from or within Golgi
									GHITM	1.66417e-107	1.31135																																					GO:1900076	regulation of cellular response to insulin stimulus
									CSTB	2.20343e-107	0.528492																																					GO:0001893	maternal placenta development
									BDP1	4.5826e-107	0.263542																																					GO:0034142	toll-like receptor 4 signaling pathway
									TMEM9B	7.37289e-107	1.46394																																					GO:1902991	regulation of amyloid precursor protein catabolic process
									IST1	1.07507e-106	0.70235																																					GO:2000027	regulation of animal organ morphogenesis
									SON	1.12947e-106	0.313746																																					GO:0050772	positive regulation of axonogenesis
									PRNP	2.42714e-106	1.23067																																					GO:0046782	regulation of viral transcription
									PLD3	2.84541e-106	1.47532																																					GO:0098876	vesicle-mediated transport to the plasma membrane
									RCAN1	3.03057e-105	0.533473																																					GO:1990823	response to leukemia inhibitory factor
									ATP6V1F	2.6201e-103	1.49338																																					GO:1990830	cellular response to leukemia inhibitory factor
									BCL6	3.00593e-103	1.27758																																					GO:0043392	negative regulation of DNA binding
									ZNF207	5.1623e-103	0.813341																																					GO:1900542	regulation of purine nucleotide metabolic process
									DNAJC7	5.51625e-103	0.679684																																					GO:0032147	activation of protein kinase activity
									DNAJC15	9.28055e-103	0.288189																																					GO:0002468	dendritic cell antigen processing and presentation
									TRA2B	1.23961e-102	0.386847																																					GO:0002863	positive regulation of inflammatory response to antigenic stimulus
									AZIN1	2.7001e-102	1.23469																																					GO:0006983	ER overload response
									ARRDC3	3.48813e-102	1.95325																																					GO:0060213	positive regulation of nuclear-transcribed mRNA poly(A) tail shortening
									RPL37	7.30275e-102	0.498157																																					GO:0071481	cellular response to X-ray
									ANKRD10	1.26666e-101	0.545431																																					GO:0097201	negative regulation of transcription from RNA polymerase II promoter in response to stress
									PHIP	1.3962e-101	0.358961																																					GO:1905461	positive regulation of vascular associated smooth muscle cell apoptotic process
									SSR3	1.41389e-101	0.973831																																					GO:2000341	regulation of chemokine (C-X-C motif) ligand 2 production
									ADAR	1.85675e-101	0.390869																																					GO:2001198	regulation of dendritic cell differentiation
									EIF2AK2	4.28819e-101	0.302691																																					GO:0034138	toll-like receptor 3 signaling pathway
									RPLP1	4.90152e-101	1.51524																																					GO:0034755	iron ion transmembrane transport
									MPZL1	1.45272e-100	0.638333																																					GO:0042789	mRNA transcription by RNA polymerase II
									BIRC6	1.81902e-100	0.350357																																					GO:0045076	regulation of interleukin-2 biosynthetic process
									TUBA1C	2.80674e-100	1.4055																																					GO:0048771	tissue remodeling
									KIF5B	3.17895e-100	0.288074																																					GO:0001960	negative regulation of cytokine-mediated signaling pathway
									WAC	3.51345e-100	0.324794																																					GO:1903201	regulation of oxidative stress-induced cell death
									ATP6V0A1	4.37647e-100	0.63892																																					GO:0098754	detoxification
									HADHA	5.90795e-100	0.895377																																					GO:0010976	positive regulation of neuron projection development
									UBXN1	9.14111e-100	0.983335																																					GO:0035902	response to immobilization stress
									WDR1	1.76372e-99	1.0914																																					GO:0036336	dendritic cell migration
									RASSF2	6.82081e-99	0.691892																																					GO:0043921	modulation by host of viral transcription
									SERINC1	1.09193e-98	0.935211																																					GO:0048143	astrocyte activation
									SPEN	1.13477e-98	0.315279																																					GO:0052472	modulation by host of symbiont transcription
									MED13L	3.28723e-98	0.396391																																					GO:1902175	regulation of oxidative stress-induced intrinsic apoptotic signaling pathway
									PPP1R2	4.67312e-98	0.578704																																					GO:0050714	positive regulation of protein secretion
									IVNS1ABP	9.72892e-98	0.955262																																					GO:0030101	natural killer cell activation
									CPEB4	1.0529e-97	0.473297																																					GO:0044272	sulfur compound biosynthetic process
									EIF2A	1.69701e-97	0.494472																																					GO:1901136	carbohydrate derivative catabolic process
									TKT	2.08388e-97	0.91328																																					GO:0048511	rhythmic process
									SRSF2	2.23955e-97	1.96168																																					GO:0072665	protein localization to vacuole
									ACADVL	4.91418e-97	0.977817																																					GO:1903052	positive regulation of proteolysis involved in cellular protein catabolic process
									IDI1	1.80274e-96	1.28138																																					GO:1905330	regulation of morphogenesis of an epithelium
									TOP1	1.9198e-96	0.356016																																					GO:0002755	MyD88-dependent toll-like receptor signaling pathway
									PSME2	5.58365e-96	1.36266																																					GO:2000516	positive regulation of CD4-positive, alpha-beta T cell activation
									TMX1	1.17894e-95	0.975929																																					GO:0006576	cellular biogenic amine metabolic process
									SNX6	1.98706e-95	0.409991																																					GO:0010823	negative regulation of mitochondrion organization
									FEZ2	4.42808e-95	0.383635																																					GO:2000146	negative regulation of cell motility
									RABGGTB	5.21574e-95	1.13459																																					GO:0051224	negative regulation of protein transport
									VPS29	1.76903e-94	1.20835																																					GO:0010811	positive regulation of cell-substrate adhesion
									BCLAF1	7.66196e-94	0.55318																																					GO:0048660	regulation of smooth muscle cell proliferation
									DDOST	7.9148e-94	1.35482																																					GO:0061572	actin filament bundle organization
									PDPN	1.46524e-93	0.571356																																					GO:1903829	positive regulation of cellular protein localization
									NSA2	1.50757e-93	0.52967																																					GO:0010631	epithelial cell migration
									IFNAR1	2.68281e-93	0.318135																																					GO:0048207	vesicle targeting, rough ER to cis-Golgi
									CMTM3	3.27844e-93	0.499596																																					GO:0048208	COPII vesicle coating
									GALNT1	3.34923e-93	0.298756																																					GO:1901880	negative regulation of protein depolymerization
									USP8	3.53664e-93	0.312693																																					GO:0002437	inflammatory response to antigenic stimulus
									NCOR1	5.96121e-93	0.323123																																					GO:0033628	regulation of cell adhesion mediated by integrin
									ANXA2	7.21676e-93	0.460821																																					GO:0071354	cellular response to interleukin-6
									UBE2E2	1.18324e-92	0.402923																																					GO:1900015	regulation of cytokine production involved in inflammatory response
									DNAJB6	4.72432e-92	1.3925																																					GO:0044843	cell cycle G1/S phase transition
									VAPA	9.61083e-92	0.429335																																					GO:0050858	negative regulation of antigen receptor-mediated signaling pathway
									MTHFD2	1.43057e-91	2.36238																																					GO:0052312	modulation of transcription in other organism involved in symbiotic interaction
									SLC25A39	6.03221e-91	0.991697																																					GO:0070861	regulation of protein exit from endoplasmic reticulum
									FAM120A	7.38318e-91	0.474307																																					GO:1902003	regulation of amyloid-beta formation
									ARL8B	7.93283e-91	0.959773																																					GO:0006809	nitric oxide biosynthetic process
									CS	2.43714e-90	0.605804																																					GO:1903409	reactive oxygen species biosynthetic process
									ARID1A	2.67068e-90	0.259392																																					GO:0042147	retrograde transport, endosome to Golgi
									FNBP4	3.0887e-90	0.635867																																					GO:1901888	regulation of cell junction assembly
									SUPT5H	6.23078e-90	0.704057																																					GO:2000177	regulation of neural precursor cell proliferation
									RPS3A	8.21898e-90	1.51531																																					GO:0051084	'de novo' posttranslational protein folding
									PTP4A1	1.38453e-89	1.53484																																					GO:2000142	regulation of DNA-templated transcription, initiation
									CHURC1	1.73957e-89	0.28511																																					GO:2000403	positive regulation of lymphocyte migration
									PSMB8	3.03982e-89	1.66033																																					GO:0016137	glycoside metabolic process
									EIF3H	1.63059e-88	0.990543																																					GO:0032816	positive regulation of natural killer cell activation
									LAMP2	1.8384e-88	1.09076																																					GO:0045655	regulation of monocyte differentiation
									RBM25	5.0007e-88	0.305446																																					GO:0070262	peptidyl-serine dephosphorylation
									EIF3G	1.21279e-87	1.26774																																					GO:0070987	error-free translesion synthesis
									SORT1	1.30582e-87	0.428324																																					GO:1905523	positive regulation of macrophage migration
									TAF1D	1.60369e-87	0.742738																																					GO:0060828	regulation of canonical Wnt signaling pathway
									SRSF3	2.83521e-87	1.17507																																					GO:0010959	regulation of metal ion transport
									PFDN5	6.07339e-87	1.67105																																					GO:0006406	mRNA export from nucleus
									ZYX	1.99322e-86	0.649604																																					GO:0031623	receptor internalization
									DDIT3	6.37926e-86	3.03813																																					GO:0071427	mRNA-containing ribonucleoprotein complex export from nucleus
									SNX17	1.06907e-85	1.1191																																					GO:1904019	epithelial cell apoptotic process
									UBE2L6	1.32685e-85	1.40345																																					GO:0048659	smooth muscle cell proliferation
									TM9SF2	1.34939e-85	1.11177																																					GO:0042108	positive regulation of cytokine biosynthetic process
									TMEM50A	4.13862e-85	0.636457																																					GO:0048662	negative regulation of smooth muscle cell proliferation
									ETV5	1.34817e-84	0.513065																																					GO:0010389	regulation of G2/M transition of mitotic cell cycle
									RPL7A	2.80885e-84	0.502342																																					GO:0016311	dephosphorylation
									RBM3	8.1545e-84	1.05079																																					GO:0090132	epithelium migration
									RPL18A	1.06244e-83	1.23368																																					GO:1901657	glycosyl compound metabolic process
									EEF1D	5.19359e-83	0.675245																																					GO:0030010	establishment of cell polarity
									TRIP12	6.07029e-82	0.399798																																					GO:0043370	regulation of CD4-positive, alpha-beta T cell differentiation
									FOXO3	1.13984e-81	0.32476																																					GO:0061614	pri-miRNA transcription by RNA polymerase II
									UBC	1.2274e-81	3.50877																																					GO:1903580	positive regulation of ATP metabolic process
									TXNDC12	2.30021e-81	0.660071																																					GO:0002281	macrophage activation involved in immune response
									SMU1	2.68862e-81	0.496239																																					GO:0006995	cellular response to nitrogen starvation
									SF3B1	1.62187e-80	1.12179																																					GO:0009313	oligosaccharide catabolic process
									RAB7A	6.6998e-80	0.74032																																					GO:0010745	negative regulation of macrophage derived foam cell differentiation
									ISG15	6.89206e-80	0.729756																																					GO:0014842	regulation of skeletal muscle satellite cell proliferation
									C6orf62	3.21357e-79	2.64472																																					GO:0036109	alpha-linolenic acid metabolic process
									ZMIZ1	6.30203e-79	0.351041																																					GO:0043301	negative regulation of leukocyte degranulation
									RPS27	1.59534e-78	0.863365																																					GO:0043562	cellular response to nitrogen levels
									PCBP1	1.68104e-78	0.572265																																					GO:0045086	positive regulation of interleukin-2 biosynthetic process
									RPL6	6.17514e-78	0.708019																																					GO:0090594	inflammatory response to wounding
									EIF3D	6.98553e-78	0.759101																																					GO:1902430	negative regulation of amyloid-beta formation
									RPN1	8.27421e-78	1.39063																																					GO:0010769	regulation of cell morphogenesis involved in differentiation
									AMD1	8.9661e-78	1.29449																																					GO:0009749	response to glucose
									PFKL	1.18066e-77	0.68106																																					GO:0040013	negative regulation of locomotion
									AKIRIN2	4.74694e-77	0.596416																																					GO:0015918	sterol transport
									DCTN4	1.4194e-76	0.826528																																					GO:0032611	interleukin-1 beta production
									CFL1	1.46106e-76	1.32542																																					GO:0046632	alpha-beta T cell differentiation
									C19orf60	2.78562e-75	1.14467																																					GO:0046326	positive regulation of glucose import
									RNF114	3.79483e-75	0.536056																																					GO:0006625	protein targeting to peroxisome
									RPS29	6.85297e-75	0.50079																																					GO:0033627	cell adhesion mediated by integrin
									LAPTM4A	1.89426e-74	1.22464																																					GO:0072662	protein localization to peroxisome
									UBE2B	2.39403e-74	0.267728																																					GO:0072663	establishment of protein localization to peroxisome
									ERGIC1	2.61915e-74	0.36764																																					GO:0060142	regulation of syncytium formation by plasma membrane fusion
									PSMB9	1.55744e-73	0.496439																																					GO:0072606	interleukin-8 secretion
									IGBP1	2.49649e-73	0.680316																																					GO:0032651	regulation of interleukin-1 beta production
									ZNF655	6.37152e-73	1.08641																																					GO:0007032	endosome organization
									DDX39A	1.28986e-72	0.86593																																					GO:0043244	regulation of protein complex disassembly
									HUWE1	1.48269e-72	0.307775																																					GO:0006949	syncytium formation
									MT1G	3.04697e-72	1.58013																																					GO:0030837	negative regulation of actin filament polymerization
									REEP5	6.23695e-72	0.562725																																					GO:0031663	lipopolysaccharide-mediated signaling pathway
									FAM50A	1.03415e-71	0.592666																																					GO:0061951	establishment of protein localization to plasma membrane
									PGLS	1.13137e-71	0.953878																																					GO:0034330	cell junction organization
									TM9SF3	1.54204e-71	0.282205																																					GO:0042063	gliogenesis
									MESDC2	1.84838e-71	0.322168																																					GO:0002762	negative regulation of myeloid leukocyte differentiation
									ACTG1	2.11153e-71	0.968271																																					GO:0046850	regulation of bone remodeling
									RPL7	4.10377e-71	0.941744																																					GO:0032516	positive regulation of phosphoprotein phosphatase activity
									FBXO7	5.18242e-71	0.52482																																					GO:0039702	viral budding via host ESCRT complex
									STAT1	6.28632e-71	0.911751																																					GO:0051412	response to corticosterone
									TMEM179B	1.76003e-70	1.27901																																					GO:1902307	positive regulation of sodium ion transmembrane transport
									ZC3H15	8.65881e-70	0.392191																																					GO:0002367	cytokine production involved in immune response
									SPRY2	1.46367e-69	1.25385																																					GO:0035335	peptidyl-tyrosine dephosphorylation
									LYPLA1	2.84835e-69	1.30898																																					GO:0043574	peroxisomal transport
									FDX1	4.55236e-69	0.297285																																					GO:0051098	regulation of binding
									SUPT4H1	3.70307e-68	0.284374																																					GO:0120032	regulation of plasma membrane bounded cell projection assembly
									PAPOLA	3.98523e-68	0.297797																																					GO:0033002	muscle cell proliferation
									RPL26	7.01521e-68	1.35603																																					GO:0070302	regulation of stress-activated protein kinase signaling cascade
									ASH1L	1.05768e-67	0.322452																																					GO:0051169	nuclear transport
									SDF2L1	1.39309e-67	1.06862																																					GO:0010761	fibroblast migration
									PFDN1	2.88373e-67	0.654428																																					GO:0030204	chondroitin sulfate metabolic process
									ATP6V1E1	7.30716e-67	0.848529																																					GO:0032506	cytokinetic process
									H3F3B	1.32429e-66	1.80665																																					GO:0038179	neurotrophin signaling pathway
									SLC25A3	4.42566e-66	1.6299																																					GO:0050856	regulation of T cell receptor signaling pathway
									AIG1	5.25543e-66	1.19452																																					GO:0072350	tricarboxylic acid metabolic process
									RPL9	6.61752e-66	1.50496																																					GO:0009410	response to xenobiotic stimulus
									PSMG2	1.07095e-65	0.654751																																					GO:0090130	tissue migration
									PIH1D1	1.14778e-65	0.318629																																					GO:0001836	release of cytochrome c from mitochondria
									FLOT1	2.56459e-65	1.59735																																					GO:0033619	membrane protein proteolysis
									LMNA	3.27432e-65	0.817885																																					GO:0046847	filopodium assembly
									SNHG8	3.84776e-65	1.18297																																					GO:0061077	chaperone-mediated protein folding
									BCL7B	5.60297e-65	0.540054																																					GO:0070527	platelet aggregation
									RPN2	1.26914e-64	1.38375																																					GO:0007229	integrin-mediated signaling pathway
									TALDO1	1.7816e-64	0.64462																																					GO:0048259	regulation of receptor-mediated endocytosis
									YWHAZ	2.34462e-64	1.18225																																					GO:1902600	proton transmembrane transport
									BCAS2	5.29346e-64	1.63562																																					GO:0036258	multivesicular body assembly
									HADHB	5.78114e-64	1.06851																																					GO:0043372	positive regulation of CD4-positive, alpha-beta T cell differentiation
									COPB1	3.82849e-63	0.934888																																					GO:0046596	regulation of viral entry into host cell
									RPL13	9.33807e-63	0.470129																																					GO:0061082	myeloid leukocyte cytokine production
									EIF3F	2.09776e-62	1.37476																																					GO:1904893	negative regulation of STAT cascade
									FYTTD1	3.09654e-62	0.511767																																					GO:0044839	cell cycle G2/M phase transition
									MYL12B	3.3904e-62	1.21405																																					GO:0002448	mast cell mediated immunity
									TSPYL1	5.90145e-62	0.378086																																					GO:0002534	cytokine production involved in inflammatory response
									ERP29	8.89488e-62	1.02164																																					GO:0008347	glial cell migration
									DAP3	2.98405e-61	0.819986																																					GO:0032757	positive regulation of interleukin-8 production
									RPL39	7.21159e-61	0.752004																																					GO:0071825	protein-lipid complex subunit organization
									PAIP2	1.03309e-60	0.685908																																					GO:0097300	programmed necrotic cell death
									TXNIP	1.23846e-60	1.21822																																					GO:0007254	JNK cascade
									WTAP	1.63029e-60	0.770975																																					GO:0006644	phospholipid metabolic process
									ANP32B	2.41075e-60	0.381195																																					GO:0001894	tissue homeostasis
									VAMP5	3.15526e-60	0.631607																																					GO:0006672	ceramide metabolic process
									MAPK1IP1L	7.68426e-60	0.431698																																					GO:0002700	regulation of production of molecular mediator of immune response
									IDH2	1.40925e-59	0.473628																																					GO:0033135	regulation of peptidyl-serine phosphorylation
									NOP10	1.73903e-59	0.427827																																					GO:0035304	regulation of protein dephosphorylation
									RBM6	2.67784e-59	0.626501																																					GO:0033077	T cell differentiation in thymus
									RRAGA	4.81029e-59	0.563024																																					GO:0032436	positive regulation of proteasomal ubiquitin-dependent protein catabolic process
									ZC3H11A	8.6646e-59	0.344762																																					GO:0014841	skeletal muscle satellite cell proliferation
									H3F3A	9.50899e-59	0.46889																																					GO:0014857	regulation of skeletal muscle cell proliferation
									MTCH1	1.24867e-58	0.925783																																					GO:0019081	viral translation
									RPL19	1.61567e-58	1.5737																																					GO:0045651	positive regulation of macrophage differentiation
									TMED2	2.85704e-58	1.10689																																					GO:0060211	regulation of nuclear-transcribed mRNA poly(A) tail shortening
									TAGLN2	4.82657e-58	1.87365																																					GO:0070672	response to interleukin-15
									VPS35	1.34264e-57	0.599394																																					GO:0071391	cellular response to estrogen stimulus
									IRF2BP2	1.56655e-57	0.315858																																					GO:0072567	chemokine (C-X-C motif) ligand 2 production
									ARL6IP1	1.65304e-57	0.7373																																					GO:0034329	cell junction assembly
									MPDU1	2.10496e-57	0.565129																																					GO:0032388	positive regulation of intracellular transport
									SNW1	2.73753e-57	0.578865																																					GO:0000187	activation of MAPK activity
									RPS19	5.27442e-57	0.772859																																					GO:0031503	protein-containing complex localization
									PPIG	6.14621e-57	0.423983																																					GO:0060070	canonical Wnt signaling pathway
									NACA	1.04837e-56	1.69048																																					GO:0060491	regulation of cell projection assembly
									LAMTOR1	1.18506e-56	0.840329																																					GO:0035023	regulation of Rho protein signal transduction
									RPS23	2.52482e-56	0.487295																																					GO:0042267	natural killer cell mediated cytotoxicity
									RPL21	7.75444e-56	1.84347																																					GO:0045576	mast cell activation
									CDC42	7.8327e-56	0.894576																																					GO:0018209	peptidyl-serine modification
									VCP	1.06652e-55	0.572844																																					GO:0032469	endoplasmic reticulum calcium ion homeostasis
									RPS20	2.55586e-55	1.28028																																					GO:0050765	negative regulation of phagocytosis
									IFRD1	1.03795e-54	1.92648																																					GO:1901685	glutathione derivative metabolic process
									ANXA1	1.12024e-54	1.09054																																					GO:1901687	glutathione derivative biosynthetic process
									RPL29	1.7899e-54	1.76272																																					GO:1901798	positive regulation of signal transduction by p53 class mediator
									RPL13A	2.56862e-54	1.52003																																					GO:0006903	vesicle targeting
									ALKBH7	2.84814e-54	0.357886																																					GO:0036473	cell death in response to oxidative stress
									CLTA	1.4243e-53	0.696336																																					GO:0061462	protein localization to lysosome
									ADRM1	1.86207e-53	0.539119																																					GO:0072583	clathrin-dependent endocytosis
									POMP	2.26996e-53	0.514049																																					GO:0046209	nitric oxide metabolic process
									CSDE1	4.44274e-53	0.849087																																					GO:0051702	interaction with symbiont
									CLTC	6.70484e-53	0.439894																																					GO:0002931	response to ischemia
									UFM1	2.95147e-52	0.361061																																					GO:0070741	response to interleukin-6
									SSU72	3.22113e-52	0.519689																																					GO:0034250	positive regulation of cellular amide metabolic process
									SLC3A2	5.89429e-52	1.53625																																					GO:0090316	positive regulation of intracellular protein transport
									ARF5	1.01715e-51	0.487995																																					GO:0002708	positive regulation of lymphocyte mediated immunity
									RPL30	1.13783e-51	1.12283																																					GO:0007009	plasma membrane organization
									ATF4	1.16513e-51	1.78134																																					GO:0010822	positive regulation of mitochondrion organization
									SRSF6	3.34772e-51	0.492911																																					GO:0043666	regulation of phosphoprotein phosphatase activity
									IDH1	5.8122e-51	0.515999																																					GO:0002082	regulation of oxidative phosphorylation
									OAZ2	4.57117e-50	0.636262																																					GO:0010165	response to X-ray
									CMPK1	6.44556e-50	0.506444																																					GO:0035767	endothelial cell chemotaxis
									FNTA	7.00639e-50	0.382855																																					GO:0036257	multivesicular body organization
									BIRC2	6.74763e-49	0.506012																																					GO:0034764	positive regulation of transmembrane transport
									NOSIP	7.23378e-49	0.412853																																					GO:0045927	positive regulation of growth
									RPL34	1.3437e-48	0.432321																																					GO:0042254	ribosome biogenesis
									RPS15A	1.3843e-48	0.794074																																					GO:0010803	regulation of tumor necrosis factor-mediated signaling pathway
									SURF4	1.89821e-48	0.698874																																					GO:2000514	regulation of CD4-positive, alpha-beta T cell activation
									XRN2	1.90987e-48	0.50499																																					GO:1903320	regulation of protein modification by small protein conjugation or removal
									SURF1	1.96797e-48	0.546595																																					GO:0042509	regulation of tyrosine phosphorylation of STAT protein
									EIF3K	3.42692e-48	1.36059																																					GO:0007030	Golgi organization
									HSPA5	3.57059e-48	2.20489																																					GO:1902904	negative regulation of supramolecular fiber organization
									H2AFY	4.79161e-48	0.356464																																					GO:1904029	regulation of cyclin-dependent protein kinase activity
									PDCD6IP	6.65127e-48	0.836753																																					GO:0032272	negative regulation of protein polymerization
									ENSA	7.61523e-48	0.347186																																					GO:0072503	cellular divalent inorganic cation homeostasis
									GPBP1	1.10892e-47	0.266302																																					GO:0006458	'de novo' protein folding
									CHD4	1.64843e-47	0.380849																																					GO:0010955	negative regulation of protein processing
									PTBP1	1.7481e-47	0.685569																																					GO:0019432	triglyceride biosynthetic process
									IMP4	3.28279e-47	0.680501																																					GO:0050434	positive regulation of viral transcription
									SPG21	4.2644e-47	0.735046																																					GO:0097178	ruffle assembly
									TMEM59	4.60733e-47	0.925642																																					GO:0150077	regulation of neuroinflammatory response
									EIF3J	7.94774e-47	0.263275																																					GO:1903318	negative regulation of protein maturation
									HAX1	8.27475e-47	0.410589																																					GO:0001954	positive regulation of cell-matrix adhesion
									RPS26	1.40856e-46	1.20534																																					GO:0031103	axon regeneration
									COPE	1.41719e-46	0.68535																																					GO:0030330	DNA damage response, signal transduction by p53 class mediator
									RPL15	1.8075e-46	0.504383																																					GO:0070841	inclusion body assembly
									APH1A	4.32768e-46	0.523386																																					GO:0002440	production of molecular mediator of immune response
									LMAN1	1.09914e-45	0.303962																																					GO:0002467	germinal center formation
									COX7A2L	1.40924e-45	0.664557																																					GO:0007039	protein catabolic process in the vacuole
									SRSF10	3.81817e-45	0.467124																																					GO:0014856	skeletal muscle cell proliferation
									SEC31A	5.0536e-45	0.34823																																					GO:0032486	Rap protein signal transduction
									RPS5	5.78946e-45	0.838102																																					GO:0032736	positive regulation of interleukin-13 production
									LGALS3BP	1.67243e-44	1.14689																																					GO:0034616	response to laminar fluid shear stress
									PPP4C	6.45965e-44	0.276484																																					GO:0042921	glucocorticoid receptor signaling pathway
									PPP2CA	6.49179e-44	0.963248																																					GO:0043517	positive regulation of DNA damage response, signal transduction by p53 class mediator
									CDK5RAP3	1.04212e-43	0.796084																																					GO:0048569	post-embryonic animal organ development
									PHC2	1.12916e-43	0.371334																																					GO:0051127	positive regulation of actin nucleation
									VDAC2	7.55759e-43	0.828021																																					GO:0090197	positive regulation of chemokine secretion
									2021-09-15	1.12677e-42	1.01301																																					GO:1903543	positive regulation of exosomal secretion
									STX12	1.30819e-42	0.72352																																					GO:2000484	positive regulation of interleukin-8 secretion
									PSMC4	1.41927e-42	0.730887																																					GO:0002718	regulation of cytokine production involved in immune response
									AKIRIN1	1.53189e-42	0.684675																																					GO:0002753	cytoplasmic pattern recognition receptor signaling pathway
									C4orf3	1.72054e-42	0.363744																																					GO:0048857	neural nucleus development
									ILK	3.09061e-42	1.20253																																					GO:0097305	response to alcohol
									SNRPB	2.00242e-41	0.572362																																					GO:0051168	nuclear export
									CCDC47	2.56439e-41	0.845079																																					GO:1902115	regulation of organelle assembly
									UBA52	2.72212e-41	0.353563																																					GO:0006739	NADP metabolic process
									CCAR1	4.01435e-41	0.265938																																					GO:0038128	ERBB2 signaling pathway
									DEGS1	5.84057e-41	1.47755																																					GO:0060674	placenta blood vessel development
									EIF3M	7.47943e-41	1.03685																																					GO:0065005	protein-lipid complex assembly
									IK	9.6728e-41	0.252215																																					GO:0031100	animal organ regeneration
									C11orf31	1.42363e-40	0.269836																																					GO:0043627	response to estrogen
									AP2S1	4.12018e-40	0.389812																																					GO:0032755	positive regulation of interleukin-6 production
									VTI1B	8.37572e-40	0.325423																																					GO:0009144	purine nucleoside triphosphate metabolic process
									GLUD1	1.73434e-39	0.275517																																					GO:0006301	postreplication repair
									NAA10	3.67558e-39	0.531208																																					GO:0072524	pyridine-containing compound metabolic process
									FRG1	1.49065e-38	0.444978																																					GO:0007623	circadian rhythm
									PTGES3	2.13615e-38	1.13687																																					GO:0051271	negative regulation of cellular component movement
									SCP2	2.99646e-38	0.429789																																					GO:0006509	membrane protein ectodomain proteolysis
									TMSB10	4.44732e-38	1.13947																																					GO:1903146	regulation of autophagy of mitochondrion
									P4HB	5.45807e-38	0.944763																																					GO:0002793	positive regulation of peptide secretion
									LDHA	5.83701e-38	2.50336																																					GO:1903901	negative regulation of viral life cycle
									EIF4A3	6.3324e-38	1.82279																																					GO:2001057	reactive nitrogen species metabolic process
									UQCRC2	6.93983e-38	0.356293																																					GO:0006913	nucleocytoplasmic transport
									LAMTOR2	1.13937e-37	0.315511																																					GO:0045815	positive regulation of gene expression, epigenetic
									RAB10	1.40576e-37	0.481303																																					GO:0046686	response to cadmium ion
									VPS28	1.94779e-37	0.355802																																					GO:0032418	lysosome localization
									AMZ2	3.16764e-37	0.746986
									AHSA1	3.89224e-37	0.75958
									LMAN2	7.91274e-37	0.650307
									CHMP3	1.11845e-36	0.625025
									ATG3	1.25922e-36	1.19302
									DARS	1.58199e-36	0.615198
									TCF25	1.85199e-36	0.50215
									C14orf166	1.89654e-36	0.293593
									ORMDL1	2.03405e-36	0.438757
									UXT	4.5086e-36	0.727365
									RPS11	4.89704e-36	1.16036
									GANAB	5.23526e-36	0.675273
									RPL14	5.80444e-36	1.22132
									RPS14	6.76731e-36	1.16997
									ETFA	8.25593e-36	0.696612
									UBE2A	1.73613e-35	0.490701
									HDLBP	2.07861e-35	0.326805
									HIGD2A	3.23153e-35	0.487718
									RNF10	5.52488e-35	0.305107
									EIF4G2	6.3966e-35	0.840614
									CTNNA1	6.48159e-35	0.749058
									RNF7	8.43308e-35	0.422662
									DNAJB1	8.57243e-35	2.042
									HSP90AA1	1.146e-34	1.65514
									UGP2	1.5698e-34	0.34643
									RPS10	2.73541e-34	1.78922
									RAB1B	3.35642e-34	0.295907
									RPL18	3.59515e-34	0.770865
									UBA1	4.72862e-34	0.436835
									SYPL1	6.2031e-34	1.65394
									GABARAPL2	2.83414e-33	0.394487
									SELK	3.98762e-33	0.68449
									WBP2	5.16622e-33	0.292853
									KARS	1.20334e-32	0.582742
									BRK1	1.32632e-32	1.03703
									STAU1	2.18618e-32	0.378256
									EWSR1	2.36476e-32	0.688696
									C19orf24	3.15823e-32	0.398113
									RPS27A	7.55024e-32	1.27852
									FKBP1A	8.2668e-32	0.547564
									GNG5	9.1641e-32	0.915516
									PRPF8	3.27175e-31	0.357427
									RBM5	4.97021e-31	0.636803
									NPM1	1.83114e-30	1.29111
									FBXL5	2.02843e-30	0.544224
									XRCC6	2.56014e-30	0.943581
									NOL7	1.09738e-29	0.552219
									ARF4	1.19944e-29	0.635562
									NCL	1.62435e-29	0.458366
									UFC1	4.29086e-29	0.597205
									TMED9	4.85991e-29	0.786359
									TRAPPC3	5.07096e-29	0.707429
									PSMA1	1.17603e-28	1.44241
									PGK1	1.75672e-28	1.49295
									KDELR2	2.1458e-28	0.700838
									MT1E	3.76143e-28	0.309459
									ELOVL5	4.96074e-28	0.74804
									SHISA5	6.53223e-28	0.511166
									PRDX6	9.5673e-28	0.786372
									SDHB	1.36382e-27	0.846087
									HSP90B1	2.99643e-27	1.44706
									RPL35A	3.23663e-27	0.274896
									HSPA1A	4.19549e-27	3.36745
									HNRNPK	1.13611e-26	0.442347
									CCDC12	1.18099e-26	0.334822
									MTIF3	1.81196e-26	0.408448
									ARL2	3.64607e-26	0.29678
									DNAJA1	4.50836e-26	1.86831
									OSTC	6.60586e-26	0.95694
									ILF3	7.1258e-26	0.353165
									PRKAR1A	1.01889e-25	0.662601
									BEX4	1.17242e-25	0.38023
									MRPL3	2.64659e-25	0.797414
									SNX3	4.92216e-25	0.693435
									RPL31	5.70985e-25	1.44352
									ACAA1	1.16138e-24	1.14464
									G3BP2	1.17251e-24	0.257983
									EIF4A2	1.4449e-24	0.959212
									CCT4	4.8927e-24	0.305035
									CCNI	5.45111e-24	0.356688
									GUK1	5.59592e-24	0.282932
									HSP90AB1	7.91634e-24	1.82956
									GPX4	1.01009e-23	1.00315
									RPL11	1.16646e-23	1.28004
									TSG101	1.54911e-23	0.491205
									MMADHC	1.57281e-23	0.539428
									MRPL23	1.94077e-23	0.611998
									CNOT7	2.57159e-23	0.251574
									RPS25	3.10519e-23	0.436806
									GNAS	3.94595e-23	0.309755
									PHB2	4.87052e-23	0.2554
									GSTM3	7.91857e-23	0.354425
									PSMC6	1.31787e-22	0.28861
									SUMO2	2.77783e-22	0.362932
									GPAA1	8.22896e-22	0.452414
									C9orf78	3.14254e-21	0.432211
									C9orf142	4.19785e-21	0.42638
									TNPO1	5.58117e-21	0.250874
									ECHS1	1.61874e-20	0.298542
									RPS28	1.6452e-20	0.695872
									PTTG1IP	2.33899e-20	1.05557
									TUBB4B	7.72559e-20	1.03206
									EGR1	2.15315e-19	0.549931
									ADI1	2.27108e-19	0.867684
									RPS8	3.35131e-19	1.10197
									NDUFB8	5.04681e-19	0.539946
									RPS18	1.30603e-18	1.53596
									SRP19	1.51562e-18	0.3165
									PRMT2	4.27476e-18	0.268293
									RPL23A	7.56317e-18	0.862935
									NARS	1.25207e-17	0.306021
									SDHD	1.34097e-17	0.634547
									PRELID1	1.3898e-17	0.371444
									PPA1	1.46164e-17	0.426118
									COMT	1.61583e-17	0.316908
									RPS7	1.85973e-17	0.734536
									ESD	3.1243e-17	0.679516
									GNB2L1	1.97056e-16	0.712716
									HNRNPH1	2.245e-16	0.318485
									RAB5A	2.87816e-16	0.615452
									MORF4L1	5.22578e-16	0.34145
									RPS13	5.24089e-16	1.81748
									AK2	7.15843e-16	0.391011
									COPZ1	1.79371e-15	0.433658
									RPA2	3.18693e-15	0.459559
									HSPA9	5.48433e-15	0.4018
									PRDX1	7.12231e-15	0.643324
									EIF4EBP1	9.17033e-15	0.458534
									PRCP	2.18651e-14	0.572097
									GUSB	3.30809e-14	0.453611
									TCP1	5.10878e-14	0.371822
									CNBP	6.199e-14	0.917034
									MAP1LC3B	1.81508e-13	1.07124
									PIGT	3.61999e-13	1.0606
									ODC1	4.32577e-13	0.354758
									TPI1	8.75777e-13	0.717031
									FAU	1.05755e-12	1.23271
									IDH3B	1.09451e-12	0.527285
									ARL4A	2.69014e-12	0.263111
									SSR2	3.02347e-12	0.488205
									GATM	3.82987e-12	0.714615
									APEX1	7.809e-12	0.371718
									RPL41	1.67259e-11	1.59432
									HNRNPM	2.04304e-11	0.640531
									PSMA3	2.7425e-11	0.359594
									EIF1B	5.939e-11	0.390626
									ZFR	6.78191e-11	0.263154
									ALDOA	7.45087e-11	0.615059
									GNPTG	1.61015e-10	0.534712
									AP1S2	5.65195e-10	0.268833
									ATP5B	7.97533e-10	0.604467
									CD63	1.64707e-09	1.75332
									RPL35	1.85712e-09	0.286611
									CSNK2B	1.99706e-09	0.710502
									TMED10	2.67259e-09	0.744148
									SIVA1	3.04866e-09	0.428092
									RPLP2	3.08022e-09	0.995789
									HNRNPC	3.35376e-09	0.286194
									THOC7	3.99941e-09	0.280571
									ERGIC3	6.26618e-09	0.531214
									PCNP	1.71932e-08	0.510479
									SERINC3	2.03849e-08	1.27082
									PSMA4	2.20745e-08	0.367529
									BZW1	4.40014e-08	0.970506
									MEA1	5.08508e-08	0.327196
									TUFM	5.98804e-08	0.379353
									TMEM14C	7.77895e-08	0.544586
									PTMA	9.58792e-08	0.933259
									CALR	1.5044e-07	1.55028
									TUBA1B	2.80777e-07	1.84013
									TECR	7.93667e-07	0.557026
									RBMX	8.59472e-07	0.603563
									FBL	9.25351e-07	0.448504
									IMMT	1.10409e-06	0.32179
									AAMP	1.11194e-06	0.610298
									RPL38	2.34691e-06	0.427465
									VDAC1	2.97802e-06	0.765579
									SLC25A5	3.82189e-06	1.02467
									HSPD1	4.81597e-06	0.652385
									TCEAL8	5.77286e-06	0.266658
									BTF3	7.32239e-06	0.749537
									VKORC1	7.409e-06	0.391795
									EIF6	8.57293e-06	0.603465
									HSPB1	1.77751e-05	1.25472
									HSPA8	2.1924e-05	1.42588
									ATP5G2	2.37297e-05	0.744034
									MYL6	6.6811e-05	1.48638
									PSMC2	8.64434e-05	0.343289
									BTG3	8.77384e-05	0.728565
									PJA2	0.000113582	0.342011
									RPL8	0.000120069	0.892705
									SDF4	0.000136242	0.405098
									PSMD1	0.000141275	0.426352
									ENO1	0.000168472	0.437411
									FABP5	0.00022108	0.297525
									CALM2	0.000254996	1.06747
									RPL23	0.000279583	1.24296
									C6orf1	0.00032241	0.264828
									EEF2	0.000341702	0.580515
									PSMB1	0.000393403	0.745293
									IMPDH2	0.000464392	0.685254
									C1orf43	0.000657677	0.464155
									CST3	0.000756793	0.815916
									SAT2	0.000764261	0.309256
									NT5C	0.00083662	0.306825
									PSMC5	0.000896476	0.459714
									CANX	0.00104121	1.04904
									RPSA	0.00138929	1.0335
									PSMD13	0.00183678	0.350762
									JUN	0.00200556	1.57433
									DAD1	0.00214384	0.458261
									MRPL55	0.00214905	0.263921
									MRPL14	0.0022239	0.673632
									EIF5A	0.00300746	0.729843
									SSR4	0.00662808	0.564375
[truncated: 104 more columns]

## Sheet: Table S5
Supplementary Table S5 m6A related gene clusters in 7 cell types and functional annotation.
m6A related gene clusters																																		GO analysis (biological process)
GBM Cancer cells						M1 Macrophages						M2 Macrophages						T/NK cells				Endothelial cells						Oligodendrocytes						GBM Cancer cells
cluster1		cluster2		cluster3		cluster1		cluster2		cluster3		cluster1		cluster2		cluster3		cluster1		cluster2		cluster1		cluster2		cluster3		cluster1		cluster2		cluster3		cluster1									cluster2
GeneName	R	GeneName	R	GeneName	R	GeneName	R	GeneName	R	GeneName	R	GeneName	R	GeneName	R	GeneName	R	GeneName	R	GeneName	R	GeneName	R	GeneName	R	GeneName	R	GeneName	R	GeneName	R	GeneName	R	ID	Description	GeneRatio	BgRatio	pvalue	p.adjust	qvalue	geneID	Count	ID	Description	GeneRatio	BgRatio	pvalue	p.adjust	qvalue
MRPL45	-0.504466	PSMB8	-0.469667	ATP5C1	-0.476573	RBM19	0.705649	GBF1	0.53061	ERCC2	0.508159	FBL	0.55419	PCF11	0.51811	COPG1	0.67951	MRPL13	0.512652	EGR1	0.512378	MAPK6	0.605831	CD59	0.53204	SYNCRIP	0.617535	MPHOSPH10	0.504558	MYSM1	0.676831	TCP1	0.529777	GO:0070126	mitochondrial translational termination	24/36	89/18670	7.59172e-49	1.11598e-46	8.31094e-47	MRPS10/MRPS35/MRPL28/MRPS18A/MTRF1L/MRPL18/MRPL2/MRPL3/MRPL19/MRPS14/MRPS7/MRPS12/MRPL44/MRPL50/MRPL24/MRPS28/MRPL16/MRPL36/MRPL13/AURKAIP1/MRPS11/MRPL41/MRPL40/MRPL45	24	GO:0006402	mRNA catabolic process	16/46	364/18670	1.82976e-16	4.46374e-14	2.9925e-14
ICT1	-0.565152	SPRED1	-0.474316	SDHB	-0.451609	WDR36	-0.459656	SEC24D	0.706179	HDAC3	0.544854	PSMD12	0.512073	RPAP2	0.518621	COPB2	0.591661	RPS10	0.577832	POLD2	0.578192	MRPL2	0.485958	SF3A1	0.583414	SMARCD2	0.499648	GLTSCR2	0.535211	SNRPA	0.575244	MRPL43	0.525044	GO:0006415	translational termination	24/36	104/18670	5.4076e-47	3.97459e-45	2.95995e-45	MRPS10/MRPS35/MRPL28/MRPS18A/MTRF1L/MRPL18/MRPL2/MRPL3/MRPL19/MRPS14/MRPS7/MRPS12/MRPL44/MRPL50/MRPL24/MRPS28/MRPL16/MRPL36/MRPL13/AURKAIP1/MRPS11/MRPL41/MRPL40/MRPL45	24	GO:0000377	RNA splicing, via transesterification reactions with bulged adenosine as nucleophile	16/46	379/18670	3.45779e-16	4.46374e-14	2.9925e-14
MRPL24	-0.495809	SNRPB2	-0.490276	COX5A	-0.475694	TBL3	0.587094	SEC23B	0.616686	SIRT6	0.541613	AATF	0.521214	SF3A3	0.546609	UBQLN2	0.5838	CARS	-0.504852	SARNP	0.681619	MRPL11	0.483748	JAK1	0.578522	DDA1	0.469765	TRMT2A	0.683904	RPAP2	0.579684	MRPL53	0.587809	GO:0070125	mitochondrial translational elongation	23/36	88/18670	2.92688e-46	1.43417e-44	1.06805e-44	MRPS10/MRPS35/MRPL28/MRPS18A/MRPL18/MRPL2/MRPL3/MRPL19/MRPS14/MRPS7/MRPS12/MRPL44/MRPL50/MRPL24/MRPS28/MRPL16/MRPL36/MRPL13/AURKAIP1/MRPS11/MRPL41/MRPL40/MRPL45	23	GO:0000398	mRNA splicing, via spliceosome	16/46	379/18670	3.45779e-16	4.46374e-14	2.9925e-14
[truncated: 243 more rows]
[truncated: 307 more columns]

## Sheet: Table S6
Supplementary Table S6 Cell communication analysis for all samples and each sample.
Sample ID	Signaling pathway network
	MK	PTN	SPP1	GALECTIN	GRN	ANNEXIN	VISFATIN	ANGPTL	BMP	EGF	FGF	GAS	GDF	PDGF	TGFb	TWEAK
[truncated: 23 more rows]
